# Supplementary material for: Normalization of two-channel microarrays accounting for experimental design and intensity-dependent relationships
Source: Genome Biol. 2007 Mar 28;8(3):R44. doi: 10.1186/gb-2007-8-3-r44 (PMC1868928; doi:10.1186/gb-2007-8-3-r44)
Supplement: Additional data file 2 — The data are in comma-delimited text form [file gb-2007-8-3-r44-S2.txt]

RT1	RT2	RT3	GT1	GT2	GT3	GC4	GC5	GC6	RC4	RC5	RC6
gene_1	11.3982092614669	12.642051692928	11.6995724532873	12.7571816328167	12.2051823262286	10.7004397181411	12.127671967039	12.5947911180893	12.3236177632916	13.6585462277259	13.5433943823617	12.1068900450922
gene_2	9.84077792359505	11.0660891904578	9.85486838326024	11.7706638929168	11.4125698468052	10.7780771295354	10.5107641679179	11.01471792986	10.4439795426013	10.3174126137649	10.429406741514	9.7380922596205
gene_3	9.36194377373524	10.6759570329417	9.2336196767597	11.1953722074027	11.3054917921107	9.29920801838728	10.3454052467178	11.0774833568595	10.1661630826461	10.403012023575	10.9359016822676	9.01680828768655
gene_4	9.23122118071119	10.2419831496943	9.56224242422107	10.8948177633079	10.9971794809376	9.73470962022584	10.1586096882145	10.609178738142	10.2807707701306	10.0347989625773	10.1761731491075	9.15228484230658
gene_5	14.0863021187826	13.8734441125154	13.4617352216049	10.4189067312579	11.0182001788132	9.4777582664439	10.3630396302565	11.2691266791494	10.3542493819452	14.1260591160707	14.8387115183133	13.1425857483563
gene_6	10.8265484872909	11.8105716347411	11.0881256921882	14.0312704317715	13.3894969037164	12.7344979416926	12.6461086415061	13.7793089739599	12.4070021479242	13.0072025107497	12.4742129371939	11.6325408765469
gene_7	12.2008986050384	13.4619909505856	12.4627578656604	13.9534689622288	13.6369644113301	12.3356694869461	12.9899266305599	13.8428413733498	12.5444815223108	13.9980614856364	14.1481587729379	12.5335730813898
gene_8	10.7389366816761	11.9083926207738	10.9679467058127	10.2276159434142	9.6724253419715	9.02236781302845	9.35974956032233	10.0375469539622	9.87344411251538	12.8494051009478	12.2793203879426	11.2544381482673
gene_9	11.3564519702218	12.9331373682567	11.8552578271932	11.3548003443506	11.0389189892923	10.1799090900149	11.2203783276952	12.0512089409148	12.2461467746359	13.3611213347348	13.4235098917728	12.0768155970508
gene_10	9.29232163280204	10.0375469539622	9.39231742277876	10.3106127816595	10.2691266791494	9.21916852046216	10.4757334309664	10.4998458870832	10.2819300269554	10.0539258815311	10.3454052467178	9.4241662888181
gene_11	10.4978518369511	11.8856963733394	10.9203528554151	9.65642486327778	10.1382718001722	8.95710204156229	9.53915881110803	10.2070143201775	9.84392105128904	12.4165336601996	12.0115767031762	10.8057438721516
gene_12	15.9673388523944	16.0003741857186	15.5982270091682	9.45738087907254	9	8.62935662007961	8.77807712953536	9.2644426002266	9.0389189892923	15.8466411993569	16.0000220136114	14.6730329669618
gene_13	13.1068900450922	13.7745811808936	12.6397928932793	12.5600939576425	12.4120405145517	11.5646258627954	12.0084286220706	12.7803347081239	11.7021726853655	14.3181897185727	14.1219381663318	12.4754801265955
gene_14	9.63662462054365	10.6573184495813	11.399277924509	11.5689061545021	11.2894425756883	11.1922928144708	10.8811139606751	11.7590559391602	12.23451808574	10.902375114486	11.0947375050481	10.6943578872215
gene_15	10.8917837032183	11.5957236941016	10.6137894644726	11.6197614632984	11.036860446673	10.075479149488	10.8407779235951	11.5698556083309	10.733015321686	12.6418259720418	11.9447120610435	10.6193029554157
gene_16	14.5120614167522	15.139911022083	14.5145907837457	12.0874628412503	11.7223806351638	11.4853261892405	11.1163439612375	11.8795832496128	12.2076244682268	15.4328680879681	15.4046759167321	14.2467405984931
gene_17	9.75822321472672	11.0216740428584	10.3162815317462	12.399010832952	11.7739633684336	10.8525295094042	11.8579809951276	12.53065017975	11.8340759534349	11.6325408765469	11.6724253419715	11.0774833568595
gene_18	10.5651020783603	11.6193029554157	10.9203528554151	13.4580220483826	12.9012440324674	12.2494097852691	12.2635626398206	13.2001323145648	12.1484765821783	12.3503867423128	12.0028150156071	11.0021117764799
gene_19	11.3559016383284	12.0834793273318	11.5612879451648	14.3345526337524	14.2154571622267	13.2173519052703	13.4621187980792	14.36768775627	13.1551344548578	12.6651138103352	12.8101699376647	11.7008731551403
gene_20	13.1847204059978	13.9490971557292	13.656871725614	12.7567647894041	13.0404609709566	11.3652288492515	12.8770923750274	13.4177206836581	13.0479759141709	13.8183824550412	14.4493421269074	12.6633357234784
gene_21	11.5048189876328	12.1761731491075	11.5038257379958	12.3850534883462	12.4693874409643	11.1137421660492	11.7673568541257	12.6452080827747	11.4578938373147	12.9388444574662	12.8159836266527	11.4204866128258
gene_22	10.9121408562957	12.2588604314098	11.9355334129507	12.6160893135821	13.0791514054219	11.8887432488983	12.2155329997457	13.3843790481296	12.8872206154684	12.4460494067165	12.8447057644119	11.5840229402575
gene_23	8.33091687811462	9.45532722030456	9.37503943134693	10.286557761608	10.1459321458205	9.27844945822048	9.35974956032233	10.3049216695817	10.3320365483617	10.0042204663182	9.94836723158468	9.3376219019925
gene_24	8.74146698640115	9.54496443278924	9.37068740680722	10.5087851620645	10.2021238238305	9.43045255166553	9.71596199025515	10.1382718001722	10.0265234425198	10.5708044377245	10.0701209444768	9.56795607541547
gene_25	9.616548843779	10.9136374280491	9.34651373316563	12.1808415655667	11.2491134527137	10.7176764230664	10.5764843467969	11.5961897561444	9.92035285541508	11.6124077931387	10.9143851321554	10.1548181090521
gene_26	10.4377520723236	11.4573808790725	11.1799090900149	12.1919845133603	12.161446847518	11.4645457503339	11.7460943837055	12.5729370250173	11.7776662808808	11.9296282830246	12.2505945071923	11.0361736125535
gene_27	11.8273427042341	12.7530077689452	11.9355334129507	12.6774994332851	12.3037807481771	11.1922928144708	11.7735513464285	12.6989216623398	11.5488219084588	13.4880911775335	13.1647498302481	11.7936033092794
gene_28	10.0834793273318	10.8540891798706	10.7125270004398	11.8089641749193	11.2185632361903	10.876516946565	10.7862696276485	11.5171772526895	11.3083390301394	11.5260101070617	11.1208858427878	10.4838157772643
gene_29	9.55266909751427	10.3685064615077	10.1586096882145	11.9333218207329	11.0667619323869	10.468624042918	10.4635243732712	11.2743781532464	10.7099453802325	11.4625022725973	10.8665062122262	10.393390457444
gene_30	8.2240016741981	8.70735913208088	8.85798099512757	8.58871463558227	8.62570884306447	8.37068740680722	8.24317398347295	8.55842071326867	9.10852445677817	9.34872815423108	8.90388184573618	8.43879185257826
gene_31	9.63299519714296	10.6110247973074	10.4356702609366	11.5521887595571	11.0478055540076	10.2336196767597	10.2726297849764	11	10.5488219084588	11.7448338374995	11.3020676725265	10.3353903546939
gene_32	12.0781508077346	13.1284777168733	12.5357613779867	12.0798180852124	12.0450770519349	10.7936033092794	11.3037807481771	12.161446847518	11.6763978870448	13.4912267906802	13.8318020460983	12.1324997296285
gene_33	10.4501802471648	11.4655664048094	10.6202198255075	9.78790255939143	10.4408691676109	9.34207466799914	9.34651373316563	10.2131042196419	9.57931593758	12.0213270326244	11.845097960973	10.8113746935099
gene_34	7.84549005094438	8.35314682549808	9.09011241966429	8.97154355395077	9.73978060977326	8.51175265376738	8.467605550083	8.84235034341381	9.67065624911844	8.56985560833095	8.97727992349992	8.39231742277876
gene_35	8.17492568250068	8.69348695749933	9.29462074889163	9.09275714091985	9.5313814605163	9.27612440527424	8.56224242422107	8.99435343685886	9.63117705570398	8.73809225962049	8.91288933622996	8.60733031374961
gene_36	14.5147756853853	14.2384793801426	14.8893138223844	14.311748315005	14.4537850554962	13.8308122717449	14.3931222735895	14.3666637209443	14.5860187753559	14.9598208595808	15.283088353024	14.2991364543584
gene_37	9.12412131182919	10.3509391815464	9.65999589242998	10.4481163054095	10.7168194613299	9.7380922596205	9.94836723158468	10.8289298276515	10.3944626946103	10.5971214287896	10.5989829710361	9.66533591718518
gene_38	12.1950645637208	12.678820179524	12.6878130625649	13.0884570034862	13.1535520317081	12.3882864197626	12.6222806552156	13.2843903591658	12.5147140541385	13.5964227307175	13.7672533869158	12.8231681789847
gene_39	9.20701432017753	10.2167458581953	10.129283016945	12.1567151442247	11.4553272203046	10.7648715907361	11.2819300269554	11.7710767402628	11.2749604721406	11.1318569606088	10.9614496943982	10.286557761608
gene_40	8.81057163474115	9.45738087907254	9.31288295528436	11.3365065598103	10.9166259222112	9.60917873814198	10.3966047811819	10.8955752823807	10.0112272554233	10.5478585060584	10.1674181458317	9.2240016741981
gene_41	8.94836723158468	9.87498134765377	9.35093918154643	10.5821419816588	10.292321632802	9.2167458581953	9.62935662007961	10.3739526553702	10.0251395622785	10.4655664048094	10.1736771363034	9.11374216604919
gene_42	10.661778097772	11.582612451267	11.4252159032994	12.3373431472741	12.0409745988173	11.4356702609366	11.6724253419715	12.2772874001304	11.693922488081	12.3949985145017	12.5015884229324	11.357002092265
gene_43	11.0491678723722	12.2233984147116	11.518161355757	12.9947069952581	12.7578066721972	11.9628960053373	11.9794251953315	12.9113919878435	11.7698378436294	13.2585660338899	13.0101784040205	12.0119260663068
gene_44	9.31061278165953	10.0687782779854	10.1331422124006	10.7202442582876	10.2070143201775	9.8073549220576	9.79116288855502	10.4439795426013	10.4958550268872	11.3208005488816	10.5868397879618	10.3320365483617
gene_45	11.8610869059954	12.8143821889516	12.2888660741658	13.8605050568079	13.4637797853354	12.8173834278972	13.0503588465876	13.6260512142343	12.9040700765461	13.6040898614692	13.5195134023266	12.5577030140378
gene_46	8.12412131182919	8.76155123244448	8.89784545600551	9.16992500144231	9.09011241966429	8.72451385311995	8.26209484537018	8.88264304936184	8.98868468677217	9.37937836707126	9.20701432017753	8.52356195605701
gene_47	8.49585502688717	9.16490692667569	9.62935662007961	10.3685064615077	10.007027266894	9.4262647547021	9.7431513941125	10.2609195336629	10.6899979714194	9.60733031374961	9.56224242422107	9.17741953798924
gene_48	13.8652499721166	14.3945296829808	13.8232677129488	13.8506752080647	13.8085620299575	12.8622499008515	13.6517244331081	14.1590040719246	13.488467811145	15.0891193979152	15.2623518172226	13.9615401313229
gene_49	9.54303182025524	10.3531468254981	9.9957671508778	13.0040448598374	12.2057932493972	11.3415188232452	11.654636028528	12.4115109880121	11.1873520732005	11.2544381482673	10.9729797860663	10.286557761608
gene_50	11.4220647661728	12.0265234425198	11.1522848423066	8.71080643369935	9.31741261376487	8.62570884306447	8.37068740680722	8.86727873970966	9.14720492494223	12.8201789624152	12.8115753883758	11.4650561678312
gene_51	10.8525295094042	11.693922488081	11.1163439612375	13.5332080423694	13.8771882574613	12.7727269492399	12.9847744600468	13.7626934677544	12.5708044377245	12.1554507313121	12.4609677625704	11.1966021265232
gene_52	11.5531492755985	12.8927325326119	12.725153203913	14.5018371849023	14.543333961671	13.3634503619435	13.382488936445	14.4704046770656	13.6718727334533	13.1221809012598	13.8010009820742	12.5743570005659
gene_53	11.7155330635266	12.1658491461764	12.0963857344527	14.4181820402616	14.6739163285391	13.6850772650278	13.7086528356865	14.4195652255141	13.3912435894274	13.1250905393033	13.3503867423128	12.4210128557792
gene_54	11.1879705919842	11.9480021309777	12.1267044728432	14.1280748982079	13.7642496053672	13.0457596613827	13.0891193979152	14.1250905393033	13.3487281542311	12.9456267222298	12.6220518194564	12.3429080337916
gene_55	11.4908508767403	12.4299297413533	12.262388523751	13.0970444993229	12.8828340715456	11.319672120947	12.4926043043867	13.1363503414542	11.6679985356725	12.8397942902026	13.4070021479242	12.43410692861
gene_56	12.9392118826664	13.8892187424726	13.4282292982051	12.8484273340239	13.2117362318275	11.9494619793602	12.8231681789847	13.6245670186749	12.7481928495895	14.0246202647598	14.7020103080886	13.3279736026139
gene_57	8.39231742277876	8.93957921431469	9.32418054661874	9.50382573799575	9.04984854945056	9.19229281447077	8.64385618977473	9.32867492732795	9.53332973230583	9.80413102118332	9.6275338844728	9.27146302790437
gene_58	8.84235034341381	9.7565563225241	9.12153351734003	10.5507467853832	9.73301532168596	9.2644426002266	9.4093909361377	10.1059085085712	9.59432460392485	10.4938554492408	9.91438513215544	9.18239435340453
gene_59	8.83920378809695	10.3151495622563	10.2726297849764	10.91288933623	10.6320864128352	9.52356195605701	10.9373738201921	11.4320198468125	11.4691330198296	11.0701209444768	11.4424251933316	10.6829945836817
gene_60	11.6847486204216	12.77169578985	12.0794847838268	10.8910241901495	10.4635243732712	9.75988818322183	10.0402897210257	10.8726748802706	10.0457596613827	13.4988492065317	13.3499722740196	12.0911047583765
gene_61	10.1019756709492	10.9736973663054	10.0901124196643	13.764353288219	13.5413386579708	12.5367328898354	12.4981012439949	13.5402491462456	11.929998062609	11.8676648483807	11.8033239190415	10.5420645422834
gene_62	9.78790255939143	11.0552824355012	10.3912435894274	11.7406240444894	12.2064039139738	10.7338627196785	11.3032099489448	12.3272719368052	11.0914353863236	11.2720465243899	11.9618114080872	10.3772105303886
gene_63	8.92777796208234	9.8281364841941	9.73131903102506	11.5415806599912	11.0154150523867	9.94982671075911	11.0647427647503	11.4645457503339	11.1363503414542	11.0701209444768	10.9701058906122	10.2131042196419
gene_64	10.8955752823807	12.1780423288648	11.1805308073445	11.9650627567446	12.225508720236	11.2673719312653	11.4152135987653	12.4739593656948	11.4439795426013	12.6532929453828	12.8497960222456	11.2650289424582
gene_65	9.40514146313634	10.2094533656289	10.3342732853072	10.5176693881338	10.2934716488381	9.51963625284321	10.1305705628054	10.5989829710361	10.5708044377245	10.7731392067197	10.9203528554151	9.80574387215162
gene_66	9.73978060977326	10.5077946401987	11.0272148851598	11.3325960577892	11.3597495603223	10.4210128557792	10.8993569229231	11.5660540381711	11.6008421143873	11.1598713367784	11.6908710092923	10.4747199465265
gene_67	11.1516508299734	11.827739648807	10.6375305515253	12.4835638881251	12.7534256991454	11.1065629404449	12.0562990145503	12.5087851620645	10.9614496943982	12.532599438673	12.7399915146842	11.1592406504117
gene_68	10.1873520732005	10.7210991887072	11.9574648468052	11.2934716488381	11.1124395067816	11.1013191544233	10.8680508537452	11.5868397879618	12.2547333892467	11.118292233027	11.4558409091264	11.0781508077346
gene_69	11.6908710092923	12.4016795259825	11.6003775531078	13.154659910133	12.9872640120725	11.5338163894334	12.7391477099865	13.3110387114095	12.4309751725881	13.2790301364497	13.5044465991496	12.0035179121086
gene_70	8.01122725542325	8.38801728534514	9.25029841790633	9.36632221424582	8.71424551766612	9.06877827798541	8.44294349584873	8.83920378809695	9.23840473932508	8.85174904141606	8.467605550083	8.50382573799575
gene_71	8.70390357344466	9.19229281447077	9.27146302790437	9.61286849729104	9.65105169117893	8.87344411251538	9.43254190038826	9.83130724380205	9.66533591718518	9.83130724380205	10.3230547603416	9.1006623390052
gene_72	11.590587049915	12.7351328841399	12.0175044011094	13.9080172610628	14.0652478216575	12.5938579388582	13.3255865452106	14.3021390913053	12.886268152873	13.1441802390589	13.775095822586	12.0098286173681
gene_73	7.7944158663501	8.51963625284321	8.81378119121704	9.11634396123747	8.9915218460757	8.7944158663501	8.46352437327118	9.20212382383046	9.01122725542325	8.89481776330794	8.81378119121704	8.5274770060604
gene_74	7.74146698640115	7.93073733756289	8.7515440590891	8.65463602852797	8.90086680798075	8.17990909001493	8.17990909001493	8.61102479730735	8.84862294042934	8.59245703726808	8.61102479730735	8.04984854945056
gene_75	11.0209799389042	11.8053408284164	11.3880172853451	13.3296562095196	12.9950604670327	12.4085951127981	12.3123157466901	13.1962947450283	12.2170489135563	12.7733452912913	12.6633357234784	11.4361909954814
gene_76	11.4594316186373	12.0150665332303	11.8845521339872	12.0821490413539	11.9787104591064	11.5318687751776	11.5459297690855	12.2957689344205	11.713386514937	12.9849524277324	12.937925484863	11.9472716524603
gene_77	8.58871463558227	9.25266543245025	10.4178525148859	10.6856248397264	10.0606959316876	9.86418614465428	9.69870466677034	10.3761253892762	11.0980320829605	10.0914353863236	9.8376279331714	9.62205181945638
gene_78	8.45532722030456	9.19967234483637	9.45327063401062	9.16490692667569	8.64745842645492	8.45532722030456	8.39660478118186	9.06339508128851	9.2215871212648	10.3815429511846	9.6724253419715	9.00842862207058
gene_79	9.94982671075911	10.9068905956085	9.96000193206808	12.3091921069599	12.2288186904959	10.9929383361658	11.2502984179063	12.134747168669	10.8201789624152	11.5840229402575	11.7232343008934	10.103287808412
gene_80	10.0334230015375	10.581200581925	10.6456584324087	11.3928540398729	10.894059846274	10.7481928495895	10.3586512008929	11.0848083878044	10.9483672315847	11.9943534368589	11.3608470841797	11.047123912114
gene_81	10.4645457503339	11.4046093978377	11.6790401863931	12.6532929453828	12.1286388128526	11.7439928610602	11.5003439692704	12.478011171176	11.8540891798706	12.2434715383963	12.0610336016811	11.3559016383284
gene_82	10.3575520046181	11.1357092861044	10.5821419816588	12.0714623625566	11.5152070304088	10.977995368613	10.8041310211833	11.5622424242211	10.8579809951276	12.3592004851336	11.8544788341716	10.9447120610435
gene_83	10.2957689344205	11.1749256825007	10.5439984501345	12.3131664759772	12.1068900450922	11.1724275086455	11.7611356498286	12.5065555307513	11.4398308839814	12.0717975222842	12.0464419480073	11.0007042690112
gene_84	7.96578428466209	8.48381577726426	8.81698362325538	9.78135971352466	9.4157417682901	8.80413102118332	8.87344411251538	9.4998458870832	9.34651373316563	9.12412131182919	9.14974711950468	8.53138146051631
gene_85	7.24792751344359	7.62935662007961	8.38370429247405	8.24317398347295	8.27612440527424	8.20945336562895	7.82017896241519	8.2807707701306	9.08480838780436	7.98299357469431	7.95419631038688	8.03342300153745
gene_86	9.68299458368168	10.567005370247	11.0525680508042	11.6361714416359	11.3213644320394	11.0443941193585	10.929998062609	11.6293566200796	11.7927902943011	11.3944626946103	11.4088604360248	10.7698378436294
gene_87	7.74819284958946	8.11374216604919	8.37937836707126	8.7515440590891	8.54689445988764	8.32192809488736	8.5274770060604	8.85174904141606	9.17990909001493	8.62205181945638	8.49185309632968	8.4998458870832
gene_88	10.1459321458205	10.5284541107648	11.7469341363723	11.4351493383669	11.2562086885274	11.5033288566267	11.6220518194564	11.8891236562942	12.5790801838348	11.1484765821783	11.2167458581953	11.2137117981057
gene_89	11.2021238238305	11.7956338445068	11.6325408765469	12.1888978732422	11.9908130791536	11.1567151442247	11.632995197143	12.2517782570359	11.2743781532464	12.6640027628865	12.7045521214623	11.5087851620645
gene_90	12.5291865052509	13.1241213118292	12.4777582664439	12.2877123795495	11.9654235658101	11.2562086885274	11.6238814900135	12.2749604721406	11.5127404628035	14.0646585714065	13.9649725403771	12.6989216623398
gene_91	10.6591039634737	11.8458820343841	11.2556187498396	10.3761253892762	9.80413102118332	9.11374216604919	9.56414948998573	10.1535520317081	9.54496443278924	12.5105169405947	12.1199137854523	11.4599438483749
gene_92	10.6591039634737	11.5289424150649	10.8049376720519	12.96560393651	12.4619909505856	11.5764843467969	11.9355334129507	12.7567647894041	11.5077946401987	12.4648009816554	12.1567151442247	11.0620461377205
gene_93	9.74146698640115	10.5294305541462	11.5381889320524	11.6087168540206	11.334831928118	11.1730524577741	10.9992953870234	11.6904345563951	12.1922928144708	11.2413873639989	11.3269911749008	10.8872206154684
gene_94	7.99435343685886	8.47167521439204	9.04712391211403	9.37286506011259	9.2667865406949	8.72451385311995	8.67595703294175	9.25029841790633	9.87805091272854	9.12670447284319	9.02513956227851	8.8008998999203
gene_95	9.33985000288462	9.80251636512122	9.87958324961278	12.1721149325331	11.6737507394381	11.1059085085712	10.9541963103869	11.7557221536423	11.0279059965699	11.1104833098162	10.5294305541462	9.92925840863697
gene_96	10.4868350215631	11.1904420187828	11.0914353863236	13.4111137155214	12.9447120610435	12.4931048925391	12.3086234451311	12.8963324039099	12.3567270574646	11.9019981856685	11.5333297323058	10.9837061926593
gene_97	12.035830072835	12.7807447976778	12.4586629328678	12.4138923283726	12.352871054678	11.6017707884077	11.9918760990034	12.695663296788	12.1658491461764	13.4659489641543	13.3680971669641	12.1072170755914
gene_98	10.8564255286255	12.1208858427878	11.7215264640075	12.075479149488	11.8265484872909	10.2467405984931	11.2697111211428	12.1234747982441	11.2264121927888	12.9160660508993	12.8067509891495	11.4883422775325
gene_99	7.6582114827518	8.04984854945056	8.7279204545632	9.1318569606088	8.7714894695006	8.40087943628219	8.32192809488736	8.60733031374961	9.13699111208023	9.10852445677817	8.71424551766612	8.27612440527424
gene_100	10.6302671250268	11.0701209444768	11.4721831161895	13.1382718001722	12.9018096843236	11.873828574887	12.0593444608244	12.7766386470736	12.1630206395808	12.0457596613827	11.9366379390026	10.9829935746943
gene_101	7.4178525148859	7.59991284218713	8.17492568250068	8.48381577726426	8.33091687811462	7.9188632372746	8.01122725542325	8.34429590791582	8.33985000288462	8.58120058192496	8.16992500144231	7.78135971352466
gene_102	7.03342300153745	7.11894107272351	7.66533591718518	8.2807707701306	8.01680828768655	7.78135971352466	7.75488750216347	8.06608919045777	8.16490692667569	7.82017896241519	7.70735913208088	7.4594316186373
gene_103	7.51569983828404	8.03342300153745	8.37068740680722	8.54689445988764	8.8610869059954	8.31288295528436	8.51569983828404	8.80413102118332	8.62570884306447	8.43045255166553	8.467605550083	8.01680828768655
gene_104	7.4262647547021	7.58496250072116	8.13442632022093	8.29920801838728	8.34872815423108	7.8073549220576	8	8.21431912080077	8.45121111183233	8.3264294871223	8.1189410727235	7.78135971352466
gene_105	8.31288295528436	8.6147098441152	9.02790599656988	10.4051414631363	9.80896417491926	9.35314682549808	9.319672120947	9.85953478638265	9.4898479604393	9.98584193700334	9.4998458870832	8.98868468677217
gene_106	7.78135971352466	8.23840473932508	8.36194377373524	10.0808175276083	9.37286506011259	8.69696752623429	8.98584193700334	9.54689445988764	9.22641219278879	9.02790599656988	8.72109918870719	8.15987133677839
gene_107	7.8008998999203	7.94836723158468	8.2240016741981	9.283088353024	8.78135971352466	8.39231742277876	8.43462822763673	8.78135971352466	8.72109918870719	9.23840473932508	8.71424551766612	8.38370429247405
gene_108	7.28540221886225	7.38370429247405	7.86418614465428	8.14974711950468	8.45121111183233	7.7944158663501	7.83920378809694	8.01680828768655	8.17990909001493	7.89481776330794	7.88264304936184	7.61470984411521
gene_109	9.4178525148859	9.78790255939143	10.612868497291	10.5603328342124	10.5971214287896	10.3880172853451	9.87190523765919	10.4614794472862	10.9744145898055	10.5420645422834	10.8025163651212	10.2691266791494
gene_110	10.6320864128352	11.1953722074027	10.902375114486	13.65832307304	13.4369717450491	12.5452058274256	12.6250238568804	13.3680971669641	12.3600240195719	12.2294196882304	12.1283166029035	11.1541852092653
gene_111	8.6724253419715	9.44914864537544	10.1344263202209	10.4542992936199	10.0701209444768	9.7515440590891	9.75488750216347	10.4439795426013	11.0464419480073	10.1724275086455	10.1947568544222	9.85642552862553
gene_112	11.4993476328766	12.2856911913301	11.8872206154684	13.6147098441152	13.3233362892802	12.3987436919382	12.7801296196253	13.5106405595521	12.6029307909152	13.31896640502	13.2300204357056	12.1767964781476
gene_113	9.06877827798541	9.62388149001346	9.77478705960117	12.7064960180612	12.0940776856719	11.3370643386847	11.2888660741658	12.0254856568084	10.9541963103869	10.9061389961954	10.5323559252888	10.0701209444768
gene_114	11.2520740427962	11.5830827675029	11.4542992936199	12.7515440590891	12.4107163336043	11.6289011520282	12.0313565962557	12.604553229079	11.5362472156881	12.5964227307175	12.6149398473107	11.713386514937
gene_115	7.75488750216347	8.31288295528436	8.39231742277876	8.7176764230664	8.55458885167764	8.2240016741981	8.16992500144231	8.67948009950545	9.02236781302845	8.48784003382305	8.40514146313634	8.17990909001493
gene_116	7.71424551766612	8.46352437327118	8.77807712953536	9.30606168942834	8.98584193700334	8.2667865406949	8.6582114827518	8.99717948093762	9.44708322620965	9.10328780841202	8.95710204156229	8.27146302790437
gene_117	10.6137894644726	11.1401907031918	10.7313190310251	10.3944626946103	9.95274124718649	9.32418054661874	9.6724253419715	10.2585660338899	9.6724253419715	12.0734721539765	11.6339034093485	11.0834793273318
gene_118	8.2240016741981	8.82017896241519	9.2045711442492	10.0389189892923	9.868822554775	9.28540221886225	9.34651373316563	9.94251450533924	9.72280753116955	9.59058704991503	9.59432460392485	8.81057163474115
gene_119	7.53915881110803	7.71424551766612	8.19475685442225	8.57742882803575	8.56224242422107	7.94836723158468	8.15987133677839	8.4178525148859	8.85174904141606	8.40514146313634	8.33539035469392	7.88874324889826
gene_120	7.72109918870719	8.08214904135387	8.49185309632968	8.75488750216347	8.83289001416474	8.10328780841202	8.4262647547021	8.7648715907361	9.0741414627525	8.69348695749933	8.76818432477693	8.16490692667569
gene_121	7.72109918870719	7.98299357469431	8.467605550083	8.96289600533726	8.96289600533726	8.68299458368168	8.18982455888002	8.4797802640291	9.11634396123747	8.5352753766208	8.4998458870832	8.13442632022093
gene_122	7.78790255939143	8.21916852046216	8.7004397181411	9.09011241966429	8.7648715907361	8.5352753766208	8.39231742277876	8.57742882803575	9.05528243550119	8.79766152585376	8.7944158663501	8.3037807481771
gene_123	10.2455527062557	11.1823943534045	10.6411485974112	12.075479149488	11.5764843467969	10.8856963733394	11.0202855008446	11.902375114486	10.8360503550581	12.0930873904442	11.9068905956085	10.7623820387104
gene_124	10.1586096882145	11.2585660338899	11.0327345285867	13.0540955205507	13.1803754031282	12.1959872980285	12.4101863207251	13.0031665066652	12.3834343018228	12.0396045179538	12.4457908360481	11.5646258627954
gene_125	8.96000193206808	9.5961897561444	9.93369065495224	10.9136374280491	10.5410966153495	10.007027266894	10.3309168781146	10.6715410667119	10.8902642770211	10.5245417150359	10.6193029554157	9.85486838326024
gene_126	7.4262647547021	7.69348695749933	8.40087943628219	9.4199601778479	8.79766152585376	8.56985560833095	8.48381577726426	9.02790599656988	9.07146236255663	8.43879185257826	8.33091687811462	8.1548181090521
gene_127	8.91288933622996	9.29920801838728	8.94251450533924	11.3100446796475	10.6697708885255	9.68299458368168	10.2585660338899	10.5708044377245	9.67771964164101	10.6803595235137	10.3365065598103	9.02790599656988
gene_128	11.5082899861403	12.2717548056465	11.7116669735643	13.6501542136751	13.6835429492821	12.6668897084403	12.9964734887332	13.7349212677053	12.7155330635266	13.0298048476307	13.3094763538411	12.0983611273321
gene_129	7.96578428466209	8.3264294871223	8.51175265376738	10.8478403556307	10.120237877342	9.40514146313634	9.71596199025515	10.0347989625773	9.35093918154643	9.25266543245025	9.17242750864548	8.55458885167764
gene_130	11.5211096436513	12.1036156563945	11.813781191217	13.1771080417037	12.9625345635113	12.1437020768579	12.3971398062356	13.0265234425198	11.7502882675917	13.2551761374597	13.1746136472359	12.270295326472
gene_131	9.25974326369078	9.55266909751427	9.7431513941125	11.3003525603282	10.8780509127285	10.0741414627525	10.1686721181322	10.6706562491184	9.9657842846621	10.4828079567267	10.5439984501345	9.65463602852797
gene_132	8.2667865406949	8.71424551766612	9.4998458870832	9.65642486327778	9.41362792902417	9.25029841790633	9.17242750864548	9.8917837032183	10.0566377151132	9.4262647547021	9.48381577726426	9.11374216604919
gene_133	9.15734693536284	9.35314682549808	9.19967234483637	9.12412131182919	8.82017896241519	8.45532722030456	8.49185309632968	8.86418614465428	8.69696752623429	10.7780771295354	10.5087851620645	9.4858293087019
gene_134	7.93663793900257	8.32192809488736	8.6582114827518	9.60362634498619	9.01402047031493	8.49585502688717	8.70390357344466	9.00562454919388	9.06339508128851	9.4262647547021	8.98013957763916	8.55458885167764
gene_135	9.05799172275918	9.5274770060604	10.7056323873614	10.4594316186373	10.1137421660492	9.92925840863697	9.64385618977473	10.2033480029798	10.9076418036655	10.6008421143873	10.3674147512468	10.0512089409148
gene_136	7.27612440527424	7.62205181945638	7.93663793900257	8.20945336562895	7.88264304936184	7.82654848729092	7.76818432477693	8.01680828768655	8.07681559705083	8.32192809488736	8.15987133677839	7.74146698640115
gene_137	12.5524289485265	12.9296282830246	12.352871054678	10.8856963733394	10.8749813476538	10.3728650601126	10.9270371687203	11.6188443017667	11.0667619323869	13.6719832720919	13.526988205432	12.1708639504119
gene_138	7.01122725542325	7.14974711950468	7.83920378809694	7.75488750216347	7.4262647547021	7.43462822763673	7.35755200461808	7.53915881110803	8.27612440527424	7.90689059560852	7.70043971814109	7.51569983828404
gene_139	8.9188632372746	9.55266909751427	10.8025163651212	10.3003525603282	9.8978454560055	10.0306671362469	9.54689445988764	10.2796105810525	10.6384359139905	10.6238814900135	10.5147140541385	10.1686721181322
gene_140	10.8895039634115	11.664447284548	12.173364830849	13.7249401184624	13.5843753471414	13.0387475562173	12.7504976420991	13.5268659793938	13.0556213747817	12.6575417597034	12.9125151448024	12.1851851668203
gene_141	11.2021238238305	11.8772841335232	11.6679985356725	12.9173720794768	12.5975870395862	12.0687782779854	12.0161118382205	12.8597288926784	12.0028150156071	13.0513788996875	12.8153832958135	11.8929222236306
gene_142	10.7657004876511	11.3971398062356	10.9432473959016	11.7776662808808	11.3874788658424	10.6073303137496	11.1922928144708	11.7870863245516	10.5147140541385	12.5065555307513	12.3046365238073	11.4828079567267
gene_143	12.1627060184824	12.7238742188639	12.2839564876651	12.8814963848101	12.5821419816588	12.2357150947619	12.2461467746359	13.0033422200861	11.9296282830246	13.6643361669725	13.4831859719367	12.4157417682901
gene_144	9.55266909751427	10.0848083878044	9.94836723158468	11.8989792046225	11.6537407787066	10.8113746935099	10.9373738201921	11.5003439692704	10.7507069862249	11.467605550083	11.0907740546408	10.211888294546
gene_145	10.0887882387169	10.8719052376592	11.2276159434142	12.0126245388651	11.4958550268872	11.0430272835945	11.2045711442492	11.8201789624152	11.4812949046311	11.981567281903	11.7026056021102	11.3717766443379
gene_146	8.21431912080077	9.37503943134693	9.46964181723952	9.29691620687929	8.66177809777199	8.65105169117893	8.99717948093762	9.51963625284321	10.3869402453243	10.2632692003727	9.75488750216347	9.7515440590891
gene_147	9	9.86727873970966	10.0168082876866	11.3592004851336	10.7245138531199	10.2203783276952	10.8105716347411	11.2057932493972	11.211888294546	10.8780509127285	10.9628960053373	10.5764843467969
gene_148	7.18982455888002	7.31288295528436	7.8008998999203	8.27146302790437	7.99435343685886	7.86418614465428	7.74146698640115	8.08214904135387	8.14465824283188	8.09803208296053	8.12412131182919	7.61470984411521
gene_149	10.5225815312548	11.6869381716704	11.4938554492408	11.7313190310251	11.0794847838268	10.7082217300384	11.2573878426927	11.8653466448168	12.3143000018975	12.8548683832602	12.5992154950177	11.8776675740679
gene_150	8.4262647547021	9.46147944728616	9.32867492732795	9.95128471496697	9.36194377373524	9.02790599656988	9.10852445677817	9.6724253419715	9.4262647547021	10.2585660338899	9.981567281903	9.37937836707126
gene_151	7.23840473932508	7.37503943134693	7.58496250072116	7.4757334309664	7.53138146051631	7.38370429247405	7.32192809488736	7.32192809488736	7.44294349584873	8.39231742277876	7.99435343685886	7.62205181945638
gene_152	8.98299357469431	9.8376279331714	10.1446582428319	10.8217739819706	10.0292872269682	9.57364718749332	9.67595703294175	10.4908508767403	9.7515440590891	11.1052537797009	10.5840229402575	10.1163439612375
gene_153	6.94251450533924	7.14974711950468	7.59245703726808	7.98299357469431	7.8008998999203	7.76818432477693	7.5077946401987	7.76155123244448	8.06608919045777	7.66533591718518	7.4998458870832	7.36632221424582
gene_154	8.90086680798075	9.7279204545632	10.5008418795569	10.6275338844728	10.3575520046181	10.0237543532994	10.5449644327892	10.8978454560055	11.3224915375975	10.6715410667119	10.8470573460913	10.6147098441152
gene_155	8.69348695749933	9.3151495622563	10.3026389237876	10.5097750043269	10.3151495622563	10.1497471195047	9.95564990752838	10.6137894644726	11.0202855008446	10.1848753429083	10.2240016741981	9.60177078840771
gene_156	7.19967234483636	7.12928301694497	7.7944158663501	8.14465824283188	7.98299357469431	7.45121111183233	7.5077946401987	7.71424551766612	8.27146302790437	7.81378119121704	7.6724253419715	7.20945336562895
gene_157	9.52552080909507	10.5401280385821	9.2167458581953	9.54303182025524	9.74651432113846	8.70735913208088	8.53915881110803	9.04165915163722	8.4262647547021	11.6234242898699	11.0423433797937	9.467605550083
gene_158	7.05528243550119	7.01122725542325	7.40087943628218	9.64024493622235	9.27379559921427	7.06608919045777	6.7944158663501	6.89481776330794	6.9188632372746	10.1098306542788	9.98584193700334	7.11894107272351
gene_159	10.8517490414161	12.2088439907346	11.6834332928354	14.3183309653949	13.553269295152	13.1888978732422	13.0155892803974	13.7899411283909	12.6054795180617	12.9835280711651	12.5149605633302	11.9277779620823
gene_160	8.43462822763673	9.87344411251538	9.1623913287569	11.0154150523867	11.0613711926598	10.1357092861044	9.84705734609134	10.7202442582876	9.74651432113846	10.270295326472	10.2656150464845	9.39446269461032
gene_161	9.65284497300198	10.7944158663501	10.5727002264873	11.2318211786574	10.4532706340106	10.1279943209764	9.70563238736141	10.4706588740606	9.7648715907361	12.0821490413539	11.2894425756883	10.8289298276515
gene_162	9.82336724004624	11.0457596613827	10.2691266791494	14.0980320829605	13.2852577109199	12.6668897084403	12.7300455028792	13.5673619581065	12.2597432636908	11.8879821330585	11.6995724532873	10.604553229079
gene_163	10.8826430493618	11.9469062744564	11.2173519052703	13.6004937074528	12.6624458575807	12.1147183891884	12.1475229443507	12.9540145077225	11.6891244049133	12.8767087815551	12.1895157298002	11.515699838284
gene_164	9.57553924683453	10.0794847838268	10.3185428097027	11.2215871212648	10.9607259948391	9.82654848729092	11.3094763538411	11.4943556035328	11.6133290543711	11.2203783276952	11.5352753766208	10.733015321686
gene_165	8.68299458368168	8.6147098441152	8.3037807481771	10.0861362250273	9.93810932621924	9.4283601727043	9.27844945822048	9.38370429247405	8.70390357344466	8.58871463558227	8.94544383637791	8.3264294871223
gene_166	10.7615512324445	11.610563503925	10.8864586957037	13.1308922698066	12.357002092265	11.5588989811467	12.109504215757	12.6327680547287	11.6865005271832	12.6379833037779	12.1189410727235	11.3454052467178
gene_167	11.8049376720519	12.6512759733466	11.9184905922923	13.2146226863023	12.8344710499842	11.8497960222456	12.6481328456527	13.1570310743784	12.3925857562755	13.5685499481612	13.5136042412398	12.2532565797812
gene_168	10.1085244567782	9.99293833616581	7.34872815423108	10.5284541107648	10.2094533656289	7.40087943628218	10.5708044377245	10.6220518194564	7.27612440527424	10.8265484872909	10.2796105810525	7.23840473932508
gene_169	10.0320457269308	10.5225815312548	9.9307373375629	11.4434616122274	10.9765641234153	9.83130724380205	11.2905948880826	11.5211096436513	11.3162815317462	11.5545888516776	11.5352753766208	10.4737057496194
gene_170	8.49585502688717	9.09275714091985	8.5660540381711	9.868822554775	9.9395792143147	9.283088353024	9.26912667914942	9.51963625284321	9.23122118071119	9.29001884693262	9.40087943628219	8.7648715907361
gene_171	8.8610869059954	8.90086680798075	8.7648715907361	10.9255544398736	10.3387363825739	9.63843591399047	10.1072170755914	10.283088353024	9.62935662007961	9.75488750216347	9.7797193551434	9.01959072835788
gene_172	9.2240016741981	10.8525295094042	9.92777796208234	11.8989792046225	11.3442959079158	10.1836353814732	10.7862696276485	11.6679985356725	10.7168194613299	10.6510516911789	10.5497846679479	9.27146302790437
gene_173	9.73301532168596	11.4008794362822	10.9188632372746	15.5614072895865	15.241424607814	14.511814411651	14.287640242994	15.1769133223662	14.2805533057351	11.2467405984931	11.5882461520448	10.9038818457362
gene_174	11.3353903546939	12.0877943047879	11.6096404744368	13.2700032533784	12.6341303730933	12.0884570034862	12.5050671932319	12.9104553553098	12.2758335100135	13.1794426261296	12.7206717868256	11.9985904297453
gene_175	9.72451385311995	10.7992816215219	10.5225815312548	11.8680508537452	10.9893944998447	10.2526654324503	11.3014961949825	11.8157835441282	11.5999128421871	11.813781191217	11.5406124082495	10.6320864128352
gene_176	10.2008986050384	10.8548683832602	10.4737057496194	13.333714426094	12.2775780024157	11.9650627567446	12.161446847518	12.9772799234999	11.843921051289	12.4668412083216	11.1554507313121	10.9520131648895
gene_177	12.9650627567446	13.9981496564564	13.8851243671041	13.4852003819554	13.459175435552	12.5802585674998	13.1936793547417	14.1537895058587	12.682775179067	14.2036538855296	14.1396312867447	13.4967289713807
gene_178	7.93073733756289	9.47370574961941	9.73978060977326	12.9853082972559	13.7983705415795	12.5764843467969	11.6137894644726	13.1743015444676	13.2443638351205	9.11374216604919	10.0593444608244	8.90388184573618
gene_179	11.360298426618	12.2437690319619	12.8828340715456	13.2755425560867	13.0947375050481	12.6856248397264	12.6588808950479	13.4906002130196	13.4733252418918	13.1674181458317	13.1560830762887	12.4099212412497
gene_180	9.23122118071119	10.5333297323058	10.5468944598876	12.951284714967	12.2060986139958	11.4413880293467	11.5646258627954	12.5646258627954	11.6188443017667	11.4660764613963	11.357002092265	10.7540523675289
gene_181	12.0254856568084	12.9970030152728	12.5174233413965	13.2182604987973	13.0591754379151	12.1254134704833	12.419696888306	13.333015547506	12.3920490393642	13.7444134105577	13.6050164479114	12.2989217409698
gene_182	10.9351650496037	11.677719641641	11.6247954558602	14.8649599151426	13.9714537419521	13.8044335681155	13.4662039473718	14.0180262658432	13.2901628787843	13.2030420555625	12.5586598670265	12.0447356260569
gene_183	11.0947375050481	11.3157156580222	10.5225815312548	13.0990189910192	12.6434052771157	11.668441828053	11.8552578271932	12.5318687751776	11.209453365629	13.1753936088924	12.3915121227071	11.0334230015375
gene_184	10.4512111118323	11.2045711442492	11.0056245491939	12.4022126727146	12.0105281058865	11.4398308839814	11.8399910705399	12.344850683943	11.8041310211833	12.5859014496908	12.064405961891	11.6215940390175
gene_185	10.3106127816595	10.7202442582876	10.0701209444768	13.4290143671747	12.3793783670713	11.4883422775325	12.0126245388651	12.8466656818997	11.3089078040639	12.4777582664439	11.2209828510818	10.5255208090951
gene_186	7.12928301694497	7.02236781302845	7.38370429247405	10.7151040092362	7.19967234483636	7.15987133677839	6.96578428466209	6.97727992349992	6.97727992349992	10.7151040092362	7.44294349584873	7.23840473932508
gene_187	11.9549232920303	12.6163190969769	12.1736771363034	13.1023038172126	13.0980320829605	11.6206780421354	12.5478585060584	12.9541963103869	11.8730595476615	13.380731612683	13.5330863421676	12.111787735801
gene_188	9.8978454560055	10.3128829552844	10.4040771362412	11.4173251176799	11.3398500028846	10.3944626946103	11.1503819688178	11.4863322527687	11.2732128098543	11.1503819688178	11.3869402453243	10.4767462039395
gene_189	13.4314976042581	13.9528322316434	14.0496784102864	14.5488219084588	14.5474970642324	13.8850290106785	14.265468542799	14.8480849589851	14.1225853687386	14.4062050054189	14.6949563465663	13.9471803166342
gene_190	10.3431857154479	10.7540523675289	10.7481928495895	11.4573808790725	11.2934716488381	10.6402449362223	10.7747870596012	11.4241662888181	10.5612879451648	11.7536346188534	11.7120970510875	10.7829982089204
gene_191	12.5950243186136	13.3872095807196	13.1302487840507	13.6580998838315	13.1981380524011	12.9410476063406	13.0182001788132	13.6526209346382	12.7702509273949	14.2354159356025	13.6772791913122	12.942880997159
gene_192	11.2064039139738	12.7770497884388	11.9329528921947	13.5904700951875	12.3987436919382	12.3445733225962	12.1427452767515	12.9987667013615	11.5127404628035	13.5684311931675	12.7700444002968	12.3690520070014
gene_193	10.1522848423066	11.3111806600534	10.3465137331656	12.0781508077346	10.7657004876511	10.661778097772	10.6064052126978	11.4199601778479	10.0098286173681	12.4769992861331	11.5608104687279	11.1879705919842
gene_194	8.70390357344466	10.1522848423066	10.1724275086455	11.6077926419192	11.0188956211216	9.63299519714296	9.82495874052852	11.078817949962	10.4062050054189	11.0175044011094	10.9978851278291	9.46352437327118
gene_195	11.35149140932	12.6077926419192	12.4043432915858	12.9503736350245	12.2030420555625	11.8548683832602	11.9751314569213	12.9093305930068	11.9177450134432	13.6660020326449	12.9792465444686	12.6735299244011
gene_196	10.1124395067816	11.1228279948077	10.9520131648895	11.0940776856719	10.8431359111113	10.1059085085712	10.4040771362412	11.1916761463524	10.7021726853655	11.4141566792741	11.5910547740368	10.4167975276061
gene_197	7.82654848729092	9.11113567023471	9.07948478382682	9.55650605467193	9.49185309632968	9.283088353024	8.81378119121704	9.4797802640291	9.32867492732795	9.1189410727235	9.10852445677817	8.70390357344466
gene_198	9.03342300153745	10.5048189876328	9.82654848729092	12.3114645154484	11.1130909834424	10.7389366816761	10.7082217300384	11.6040898614692	10.2796105810525	11.4051414631363	10.9715435539508	10.4450148458684
gene_199	9.66355810421727	10.5802585674998	10.7648715907361	11.8141818841903	11.1642784383012	10.635718120331	10.8447057644119	11.4377520723236	11.0654161346765	12.0230612497353	11.4083297407674	10.8008998999203
gene_200	9.00842862207058	9.84705734609134	10.3750394313469	10.9225844027137	10.581200581925	9.9729797860663	10.6741922681457	11.0887882387169	11.3608470841797	11.0881256921882	11.1935253605012	10.604553229079
gene_201	10.4008794362822	11.4204866128258	10.9498267107591	12.9851303734669	12.2505945071923	11.2395985292491	11.9333218207329	12.6774994332851	11.8645730817736	12.6304946615056	12.4046093978377	11.4470832262097
gene_202	9.8917837032183	10.9858419370033	10.0953970227926	12.2749604721406	11.5299185281203	10.7919768208987	10.9665054519057	11.6510516911789	10.6036263449862	12.0596824472476	11.5545888516776	10.4787696194758
gene_203	10.2348174311173	11.1279943209764	11.0098286173681	13.9302753351121	13.7845326101437	12.9565576625705	12.8179829271957	13.7118820283521	12.8488185203172	11.9549232920303	12.2419831496943	11.2508905357233
gene_204	12.5646258627954	12.981567281903	13.0021117764799	14.4404798988112	13.8285332104556	13.2442151573195	13.8242626750854	14.3428386050257	13.5861360914805	14.3624233133909	14.1969862613181	13.5185302214105
gene_205	9.7648715907361	10.791162888555	11.1208858427878	14.4471478153369	12.6521727535097	12.4658214556438	12.3003525603282	13.3982092614669	12.6635581042173	12.2526654324503	11.0498485494506	11.0091287895393
gene_206	10.6591039634737	11.2479275134436	10.769011321097	14.4240350332987	13.4282292982051	12.3960695576399	12.7605120513573	13.6212506083377	12.2615073092021	12.8283348609618	12.0728025345442	11.0056245491939
gene_207	9.72451385311995	10.1972166931101	10.468624042918	11.7598881832218	10.8780509127285	10.3901689562002	11.7052003780631	11.8423503434138	12.1189410727235	11.610563503925	11.7039035734447	11.3701424794954
gene_208	8.59618975614441	9.2045711442492	8.97727992349992	11.3564519702218	10.4083297407674	9.84705734609134	10.12153351734	10.9314762338868	10.0993478104032	9.53915881110803	9.319672120947	9.06608919045777
gene_209	11.4496645384762	12.3213644320394	11.6003775531078	13.7998886886636	12.9758479680068	12.5110113528822	12.7112367677938	13.6686634231753	12.4241662888181	13.4957301344453	13.0012322452444	11.9826371336694
gene_210	9.04712391211403	10.5430318202552	10.1150436501617	13.1212097164093	12.1366707623418	11.9589151560914	11.894059846274	12.444756089695	11.6438561897747	10.3174126137649	9.94397991434374	9.7279204545632
gene_211	9.09803208296053	10.3431857154479	9.8610869059954	10.977995368613	9.9571020415623	10.0140204703149	10.2597432636908	10.8407779235951	10.4573808790725	10.8548683832602	10.1535520317081	10.0334230015375
gene_212	10.4797802640291	11.8125784441354	11.0660891904578	13.2218891614713	12.5184072766714	11.9259252649729	11.9244413923392	12.6919615642168	11.4802853209364	12.4726908392428	11.8780509127285	11.1842554954053
gene_213	8.71424551766612	9.8917837032183	9.38586240064146	10.57931593758	10.5849625007212	9.4241662888181	9.99859042974533	10.6211361132746	10.1959872980285	9.8008998999203	10.3128829552844	9.13699111208023
gene_214	8.89784545600551	9.7944158663501	9.67419226814568	11.0450770519349	10.9285183752579	10.1573469353628	9.82336724004624	10.4136279290242	9.9218409370745	10.120237877342	10.1686721181322	9.51175265376738
gene_215	10.3542493819452	11.5033288566267	11.3744961456915	13.562600191127	13.1228279948077	12.6275338844728	12.3968723185106	13.4361909954814	12.4040771362412	12.3295160672065	12.0794847838268	11.3755825124905
gene_216	9.02790599656988	10	9.72280753116955	11.698270577692	11.1529185761366	10.4938554492408	10.5802585674998	11.0613711926598	10.5127404628035	11.0320457269308	10.7082217300384	10.0334230015375
gene_217	11.5545888516776	10.4241662888181	6.83289001416474	12.4322808972142	11.5788443915582	8.88874324889826	11.3151495622563	10.2082343583398	6.70043971814109	13.5750664645787	12.9736973663054	9.56414948998573
gene_218	7.05528243550119	6.96578428466209	8.6724253419715	11.4241662888181	7.33091687811462	7.08746284125034	6.88264304936184	6.90689059560852	8.72451385311995	11.2538474849874	7.27612440527424	7.07681559705083
gene_219	9.24317398347295	9.91587937883577	9.84705734609134	11.1189410727235	10.9794251953315	9.90989308377004	10.2227949028681	10.7944158663501	10.1163439612375	11.0505289055306	10.9715435539508	9.81378119121704
gene_220	7.90689059560852	8.05528243550119	8.00562454919388	8.82654848729092	9.17990909001493	8.24317398347295	8.17492568250068	8.33985000288462	8.25266543245025	9.00281501560705	8.89481776330794	7.96000193206808
gene_221	7.7944158663501	8.14974711950468	8.38801728534514	9.67948009950545	9.28540221886225	8.7714894695006	8.4998458870832	8.66533591718518	8.78790255939143	8.98868468677217	8.7944158663501	8.3083390301394
gene_222	7.91288933622996	8.61102479730735	8.6183855022586	9.31741261376487	9.49385544924082	8.59991284218713	8.59991284218713	9.27379559921427	9.01402047031493	8.8610869059954	9.10852445677817	8.06608919045777
gene_223	8.12928301694497	8.17492568250068	9.18239435340453	9.6202198255075	9.17242750864548	9.3264294871223	8.92184093707449	9.10590850857116	9.3987436919382	9.00281501560705	8.7004397181411	8.78135971352466
gene_224	8.43462822763673	8.66177809777199	8.81698362325538	9.57742882803575	9.4858293087019	8.79116288855502	8.95128471496697	9.33539035469392	9.27612440527424	8.99717948093762	8.85174904141606	8.16992500144231
gene_225	8.29920801838728	8.3037807481771	8.68999797141945	9.28540221886225	9.37068740680722	9.211888294546	8.86727873970966	9.11113567023471	8.98299357469431	8.75822321472672	8.82972273508606	8.54303182025524
gene_226	9.79766152585376	10.5497846679479	10.1137421660492	10.9978851278291	10.5877775163282	9.99293833616581	10.0993478104032	10.6275338844728	9.76155123244448	11.8356556908398	11.12153351734	10.4757334309664
gene_227	10.2620948453702	11.1692986957928	10.3509391815464	12.8767087815551	12.4450148458684	11.3140167039014	11.9643408677924	12.8454900509444	11.2894425756883	12.1234747982441	11.9050108623903	10.7582232147267
gene_228	11.3793783670713	12.0416591516372	12.5110113528822	13.0953970227926	12.8267470825202	12.6202198255075	12.8454900509444	13.4931048925391	13.2443638351205	12.7527987584355	13.0414880438815	12.32108251801
gene_229	10.3695973462787	11.6755160440828	11.0566377151132	13.700764808098	12.8997345423575	12.7885144326066	12.3668685861671	13.3281138948337	12.2018176166679	12.3763967510828	11.859146495426	11.3542493819452
gene_230	9.45327063401062	10.5593770905267	10.5137275959524	13.6852963198477	12.6359447987887	12.4596877562395	12.2544381482673	13.0050981782397	12.1098306542788	11.5483402876761	10.4797802640291	10.7465143211385
gene_231	8.16992500144231	9.51175265376738	8.39660478118186	9.51569983828404	8.7648715907361	9.09011241966429	8.5352753766208	9.05256805080415	8.6724253419715	9.4241662888181	8.64385618977473	8.57364718749332
gene_232	10.0834793273318	10.8672787397097	10.9454438363779	14.8306637470069	14.023581108623	13.6965329140783	13.4762399063239	14.2451812892568	13.1612893738464	11.9520131648895	11.7245138531199	11.2848241002246
gene_233	10.7013064619586	11.7899411283909	12.3216462909914	14.007027266894	12.728345714711	13.4947306054951	12.794009645021	13.495230456532	13.4781376069187	13.1363503414542	12.5473765634981	12.5774288280357
gene_234	9.60547951806167	10.4858293087019	10.3837042924741	13.3757182508395	12.1932173226991	12.2030420555625	11.9136374280491	12.7168194613299	11.7034710460719	11.8265484872909	10.902375114486	10.5887146355823
gene_235	8.44294349584873	9.35093918154643	10.1984450414524	10.8649599151426	10.0014081943928	9.81378119121704	10.5304063370991	11.0209799389042	11.424691191513	10.8336807486547	10.7821791938312	10.515699838284
gene_236	8.35314682549808	10.1823943534045	9.95419631038687	12.6952282914958	11.4346282276367	11.5774288280357	11.0168082876866	12.035830072835	10.9001120629775	10.3520434257954	10.3151495622563	10.2033480029798
gene_237	8.33539035469392	9.44501484586842	9.81858217748086	10.7607199474656	10.140829770773	9.868822554775	10.2443638351205	10.9563761572497	11.0694497674278	10.3837042924741	10.2360141919001	9.94544383637791
gene_238	9.4283601727043	10.4706588740606	10.5127404628035	13.0279059965699	12.0164601049792	11.8093662078161	11.4573808790725	12.3171299263845	11.6532929453828	11.7448338374995	11.1767964781476	10.5058115539196
gene_239	10.8025163651212	11.5328429109613	11.6133290543711	12.7811547706959	12.2880008897076	11.4517262680745	11.6987046667703	12.3148664310532	11.729620743553	12.929998062609	12.4900987548842	11.5240519187178
gene_240	9.56985560833095	10.2911706993219	10.1761731491075	12.2874238116835	11.7561392983729	10.6402449362223	11.1935253605012	11.7185328760692	10.7338627196785	11.3869402453243	11.3286749273279	9.8703647195834
gene_241	9.68650052718322	10.3685064615077	10.1560830762887	11.2100624832402	10.9248125036058	9.69174351917128	10.8556471660273	11.2854022188622	10.9614496943982	11.2276159434142	11.4978518369511	10.1459321458205
gene_242	9.54882190845875	10.2957689344205	10.3998119593257	12.2476308762387	11.9552866455245	10.4491486453754	11.4382720561248	12.0440525318013	11.2045711442492	11.062720767165	11.4913520735634	9.70390357344466
gene_243	9.46964181723952	10.211888294546	10.1150436501617	10.0512089409148	10.2131042196419	9.36194377373524	9.53332973230583	9.86573327085176	10.0056245491939	10.8225708309502	10.742309436084	9.5176693881338
gene_244	10.0993478104032	10.9578275608337	10.7142455176661	11.3826240265749	11.1953722074027	10.4008794362822	10.5868397879618	11.2088439907346	10.9715435539508	11.7262181593322	11.5137275959524	10.664447284548
gene_245	10.429406741514	11.4434616122274	10.9285183752579	12.5389164024641	12.0674343607565	11.3241805466187	11.6156296369681	12.4470832262097	11.5284541107648	12.3193898760002	11.9556499075284	10.9053870050181
gene_246	10.12153351734	10.1736771363034	10.9679467058127	11.7270695580237	11.6688849842662	10.9188632372746	11.3520434257954	11.6541884730595	11.9053870050181	11.2620948453702	11.4838157772643	10.8081597728684
gene_247	10.2179576978641	11.2318211786574	10.6266216523584	12.61194694182	11.8742129348309	11.6040898614692	11.4958550268872	12.3241805466187	11.1661630826461	12.2559137493378	11.5449644327892	10.9665054519057
gene_248	8.74483383749955	9.64024493622235	9.05528243550119	10.1674181458317	9.63662462054365	9.38586240064146	9.2167458581953	9.51372759595244	9.10852445677817	10.2667865406949	9.35974956032233	9.2807707701306
gene_249	10.9801395776392	11.8073549220576	11.6137894644726	14.6855153414119	13.5754210657949	13.6342438415775	13.551948530593	13.9892170793144	13.1939872939192	12.9742353173554	12.2787398265501	12.0677704574478
gene_250	10.9751314569213	12.0195907283579	12.4470832262097	12.9657842846621	12.382083590142	12.270295326472	12.4504380323957	13.18146288127	13.1924469403233	12.5247865508516	12.5020859039859	11.9501913499727
gene_251	10.8680508537452	11.8113746935099	11.1369911120802	12.4385319777616	11.3168471836025	11.3123157466901	11.2969162068793	11.876133200043	10.8129794712515	13.1086877961546	12.5456884955602	11.8599229728618
gene_252	7.94836723158468	9.03617361255349	8.6183855022586	9.4262647547021	8.75488750216347	8.94836723158468	8.45121111183233	8.98868468677217	8.74146698640115	8.7944158663501	8.29920801838728	8.2240016741981
gene_253	8.40514146313634	9.23840473932508	9.11634396123747	10.5216004397237	10.1497471195047	9.4199601778479	9.35314682549808	9.67419226814568	9.16741814583174	10.4726908392428	9.90388184573618	9.46352437327118
gene_254	10.7903484967519	11.9794251953315	12.7799245019679	12.9650627567446	13.1294440230319	12.3896313392605	12.5442400064417	13.3523193548468	13.5599745045237	12.3401282737006	12.9769220678511	11.8883627411706
gene_255	9.63662462054365	10.4696418172395	10.8049376720519	13.4966041545756	12.1879705919842	12.1337844091799	11.8525295094042	12.8326922628053	11.780539767472	12.0464419480073	10.8902642770211	10.8917837032183
gene_256	8.74483383749955	9.84862294042934	9.8423503434138	10.9708249013626	10.6211361132746	9.81057163474115	10.3869402453243	10.9527412471865	10.791162888555	10.7548875021635	10.7030383889864	9.90538700501813
gene_257	8.83920378809695	9.48179943166575	10.0620461377205	11.0867996856235	10.967226258836	10.0237543532994	10.780539767472	11.0600203545079	11.2070143201775	10.8008998999203	11.0867996856235	10.3014961949825
gene_258	7.61470984411521	7.56985560833095	8.51175265376738	8.76155123244448	9.51963625284321	8.27612440527424	7.93073733756289	7.93663793900257	8.71424551766612	8.11374216604919	8.42206476617281	7.71424551766612
gene_259	8.01122725542325	7.8703647195834	8.87344411251538	9.29001884693262	8.97441458980553	8.54303182025524	8.49585502688717	8.21431912080077	8.95419631038688	9.0741414627525	8.74146698640115	8.26209484537018
gene_260	9.34651373316563	9.82495874052852	10.6537407787066	11.7887183326905	11.3971398062356	10.9729797860663	10.8241632097442	11.3896313392605	11.3734089602287	10.8360503550581	10.791162888555	10.2877123795494
gene_261	10.2946207488916	11.0973737689902	10.7116669735643	12.3788367132106	11.4696418172395	11.0327345285867	11.1163439612375	11.7347096202258	10.6183855022586	12.4330637651221	11.6137894644726	11.0265234425198
gene_262	9.5274770060604	9.7565563225241	10.4304525516655	11.2027360432502	10.6519486107234	10.2179576978641	11.2544381482673	11.298062567719	11.6869381716704	11.1176431013891	11.2848241002246	10.9686667931952
gene_263	8.53915881110803	9.04984854945056	8.61102479730735	9.9915218460757	9.9188632372746	9.92481250360578	9.21431912080077	9.65463602852797	9.01402047031493	9.28540221886225	9.32418054661874	9.09275714091985
gene_264	10.5821419816588	11.0654161346765	11.2485206049384	15.2066328465666	14.6529569791385	14	14.0011442626225	14.8241134745019	13.7562435657123	12.2799007158028	12.3409627642517	11.8395974830212
gene_265	10.5028318040667	11.1078709142796	10.7540523675289	14.2612869214366	13.3855928136014	12.4165336601996	13.0394331663245	13.7571816328167	12.4351493383669	12.2851131885015	12.1334633465234	10.6519486107234
gene_266	9.15228484230658	9.85330955540367	10.0606959316876	12.2954819736954	11.1642784383012	11.4304525516655	10.8795832496128	11.7661147575867	11.2726297849764	11.4178525148859	10.5840229402575	10.2585660338899
gene_267	8.2045711442492	9.40514146313634	8.14465824283188	9.56224242422107	9.58120058192496	9.2667865406949	8.93369065495224	9.211888294546	8.43879185257826	8.83605035505807	8.73809225962049	8.49585502688717
gene_268	8.1548181090521	9.27612440527424	8.64745842645492	9.43254190038826	9.37721053038855	8.53915881110803	8.66177809777199	9.19721669311005	8.61102479730735	9.04984854945056	9.19229281447077	8.2336196767597
gene_269	10.7507069862249	11.7402023887679	11.9668659003875	12.5877775163282	12.3761253892762	11.8141818841903	12.010877723007	12.7376698631775	12.4093909361377	12.2877123795495	12.3901689562002	11.4998458870832
gene_270	10.3014961949825	11.0940776856719	11.2209828510818	13.6083703438614	12.7058483435089	12.4083297407674	12.1746136472359	12.8401878240405	12.1882797519641	12.3009244909763	11.8045344029952	11.2051823262286
gene_271	10.0940776856719	10.9490971557292	10.843921051289	12.0282514281628	11.1667907507182	10.5206186805563	11.6759570329417	12.0154150523867	11.9038818457362	12.3597495603223	12.064405961891	11.407798850222
gene_272	10.0084286220706	10.4501802471648	10.5304063370991	9.61286849729104	9.16490692667569	9.08214904135387	9.1623913287569	9.61102479730735	9.40726776424473	11.8792003179474	10.6220518194564	10.9549232920303
gene_273	9.92035285541508	10.6229669447905	10.5526690975143	9.70217268536555	9.48381577726426	9.05799172275918	9.10852445677817	9.51372759595244	9.54496443278924	11.9552866455245	11.0382331347318	10.7313190310251
gene_274	7.32192809488736	7.77478705960117	8.35755200461808	8.67595703294175	9.00562454919388	8.65463602852797	8.07146236255663	8.31741261376487	8.58120058192496	8.31741261376487	8.44294349584873	7.89481776330794
gene_275	11.3837042924741	12.0501887675964	11.9490971557292	12.2097579565814	11.4568677383803	11.3624918060461	11.486835021563	12.1845654524462	11.4167975276061	13.2562086885274	12.7323794463914	12.2073194264578
gene_276	10.1811522568656	10.9121408562957	11.2603315185576	12.3712321283696	12.1143930548673	11.624338545313	11.4125698468052	12.0392617943411	11.6821167649501	11.9812104882717	12.0223678130285	11.2015113445001
gene_277	9.98584193700334	10.7168194613299	11.6247954558602	12.7553048882624	12.2336196767597	12.3888245380236	11.7274950690254	12.2862689626798	12.2647358011301	12.0491678723722	11.7710767402628	11.586370695114
gene_278	9.77643303244473	10.8121773055144	10.9686667931952	12.4785168476765	11.7862696276485	11.1299269335104	11.2544381482673	11.6101020629997	11.0341111460966	11.7308946465417	11.4908508767403	11.1072170755914
gene_279	11.5961897561444	12.5330863421676	11.9729797860663	13.0530773870993	12.4853261892405	11.9776376904059	11.9177450134432	12.5910547740368	11.5722265127937	13.6323136625861	13.1680452682241	12.1774195379892
gene_280	12.7905521378054	13.3003525603282	13.381407759783	13.59886669499	13.3016390855924	13.2474825347609	13.2547333892467	13.5982851741466	13.4701504352744	14.1545808041678	14.2434715383963	13.2832330784132
gene_281	9.45532722030456	10.1510165388922	10.7338627196785	11.1286388128526	11.0299773465896	10.2070143201775	11.3219280948874	11.5608104687279	11.894059846274	11.2573878426927	11.61194694182	11.1736771363034
gene_282	12.1711767976518	13.0390904019986	13.0618774310559	13.7068197463338	13.7652860987237	13.8039292879744	13.7414669864011	14.6275908798324	13.8398926837263	13.2846795343604	13.8876966110651	13.217503377268
gene_283	10.8564255286255	11.5028318040667	10.9808536063797	13.2999234635003	12.4560976849642	11.7223806351638	12.0337671148464	12.7502882675917	11.2437690319619	12.9514668619328	12.3216462909914	11.4978518369511
gene_284	8.97727992349992	8.84862294042934	9.27844945822048	10.4604558963096	9.83289001416474	9.96000193206808	9.7731392067197	9.87190523765919	9.62570884306447	9.81698362325538	9.21916852046216	9.19721669311005
gene_285	9.52160043972373	10.3597495603223	10.3487281542311	12.4194335507054	11.3157156580222	11.1491119907069	10.8879821330585	11.7389366816761	10.9808536063797	11.4792750302502	10.8517490414161	10.4522412404308
gene_286	10.6211361132746	11.1111356702347	11.6160893135821	11.612868497291	11.4563544151083	10.6882503091332	11.1830150008828	11.6488069497258	11.6316318059176	11.5764843467969	11.6532929453828	10.8057438721516
gene_287	8.17492568250068	9.51175265376738	8.37068740680722	9.56414948998573	8.62570884306447	9.03617361255349	8.89481776330794	9.49185309632968	8.75822321472672	8.91587937883577	8.27146302790437	8.27612440527424
gene_288	8.66177809777199	9.84392105128904	8.90086680798075	12.9255544398736	11.3134499409631	11.8221724614762	11.3376219019925	11.8970891283128	10.7125270004398	10.3094763538411	9.25738784269265	9.49585502688717
gene_289	8.96289600533726	7.24792751344359	6.8073549220576	13.1697684505181	10.2491134527137	6.9188632372746	11.2312211807112	8.29920801838728	6.76818432477693	11.4797802640291	8.96578428466209	6.70043971814109
gene_290	9.1006623390052	10.2094533656289	9.93810932621924	11.0579917227592	10.8509681509824	9.73978060977326	10.9787104591064	11.5299185281203	11.4040771362412	11.3939266756404	11.6361714416359	10.8121773055144
gene_291	8.66888498426625	9.52552080909507	9.25974326369078	11.3575520046181	10.813781191217	10.2491134527137	10.0014081943928	10.3793783670713	9.6969675262343	10.9113919878435	10.4387918525783	9.71596199025515
gene_292	8.54689445988764	9.46964181723952	10.0279059965699	12.3080545590666	11.2221911384563	11.1535520317081	10.9008668079807	11.5343028824546	10.9978851278291	10.0237543532994	9.88874324889826	9.49185309632968
gene_293	7.4757334309664	8.29462074889163	8.68650052718322	8.72109918870719	9.29232163280204	8.76818432477693	8.0389189892923	8.48381577726426	8.60362634498619	8.33985000288462	8.45532722030456	8.1548181090521
gene_294	10.1433832139898	11.1104833098162	11.192909219112	14.1319373223991	13.0944076330812	13.0140204703149	13.0114019898801	13.6227382178711	12.886268152873	12.4056733322819	12.1888978732422	11.7772553151919
gene_295	9.43045255166553	9.57364718749332	9.91139198784346	11.2124963851939	9.9829935746943	10.4356702609366	10.0993478104032	10.4797802640291	10.1357092861044	11.6220518194564	10.2538474849874	10.3542493819452
gene_296	9.37503943134693	9.96289600533726	10.1573469353628	12.3736808334116	11.8403845507117	11.0306671362469	11.5603328342124	12.065752701817	11.4460494067166	11.3179778224071	11.4252159032994	10.7615512324445
gene_297	9.98868468677217	10.523561956057	10.9476369379518	11.9665054519057	11.8101699376647	10.9218409370745	11.6352646565395	11.9989429514431	11.7673568541257	11.8513586490335	12.1443395912478	11.3219280948874
gene_298	10.654636028528	11.3728650601126	10.7887183326905	13.3605727814807	12.3300765547975	11.8221724614762	12.2606255560682	12.7036873259675	11.468624042918	12.8820698310081	12.4107163336043	11.4387918525783
gene_299	8.5352753766208	8.4093909361377	8.78790255939143	9.62570884306447	9.71596199025515	8.96289600533726	9.12928301694497	9.15228484230658	8.8610869059954	9.6812384117778	9.62205181945638	8.7714894695006
gene_300	9.24555270625568	9.84549005094438	9.6582114827518	12.2209828510818	11.3799198176465	10.8556471660273	10.9950604670327	11.4450148458684	10.6036263449862	11.1573469353628	10.7681843247769	10.243173983473
gene_301	9.37721053038855	9.55458885167764	10.5641494899857	11.5512276035983	11.334831928118	10.6348110501717	10.9600019320681	11.1649069266757	11.3788367132106	10.9322147519684	11.2008986050384	10.2419831496943
gene_302	10.7287708495427	11.2567983860794	10.7313190310251	12.0330788061306	11.5137275959524	11.0119260663068	11.4522412404308	11.7915699121269	10.6483575820097	12.5267437429997	12.1605017475557	11.3381792499001
gene_303	10.4584066132365	11.2390017577656	10.6510516911789	12.9909903035308	12.2067091493586	11.632995197143	11.6220518194564	12.2911706993219	11.0375469539622	12.6648916692861	12.1324997296285	11.0498485494506
gene_304	8.4178525148859	9.01402047031493	9.35755200461808	10.5225815312548	10.0014081943928	9.79603960882977	9.8281364841941	10.2106713437856	10.283088353024	9.94251450533924	9.8073549220576	9.45121111183233
gene_305	9.56414948998573	10.5915223465707	10.5294305541462	11.7112367677938	11.1786648510065	10.5264992391366	11.6160893135821	11.8936807383909	11.8352609186275	11.7607199474656	11.9288884393976	11.2360141919001
gene_306	8.06608919045777	9.4858293087019	8.01122725542325	9.52552080909507	8.45532722030456	9.1006623390052	8.79116288855502	9.45532722030456	8.83289001416474	8.54303182025524	8.02236781302845	8.19967234483636
gene_307	10.2609195336629	11.3049216695817	11.2986354067342	12.0143692422351	11.0808175276083	11.2550285698187	11.3766680618577	12.0576533399639	11.6225094546833	12.1299269335104	11.6443069615456	11.3739526553702
gene_308	10.0098286173681	10.5821419816588	9.97154355395077	11.1195896207411	9.65463602852797	10.0674343607565	9.80574387215162	10.0808175276083	9.2240016741981	12.4465664090661	11.2342186782385	10.9344280406268
gene_309	8.73131903102506	10.1598713367784	9.46352437327118	12.1186166893515	10.7073591320809	11.2491134527137	10.298062567719	11.115693952197	10.1085244567782	11.4701504352744	10.2179576978641	10.3151495622563
gene_310	9.46964181723952	10.4377520723236	10.5008418795569	12.819580375155	12.0168082876866	11.3923174227788	12.0556213747817	12.3381792499001	12.0552824355012	11.9922302649659	11.9936460600166	11.3766680618577
gene_311	8.10328780841202	8.6183855022586	8.81378119121704	10.5058115539196	10.3309168781146	9.64205169292798	9.56224242422107	9.91438513215544	9.61286849729104	9.7565563225241	9.77478705960117	8.94836723158468
gene_312	7.876516946565	8.51963625284321	8.45532722030456	9.35974956032233	9.23122118071119	8.82972273508606	8.86418614465428	9.14974711950468	8.79116288855502	9.09539702279256	9.22641219278879	8.41362792902417
gene_313	7.90689059560852	8.71424551766612	8.94251450533924	11.6252522217469	10.3739526553702	10.410451351504	10.4998458870832	11.192909219112	10.6229669447905	9.5058115539196	9.4797802640291	9.4178525148859
gene_314	9.3151495622563	10.0237543532994	9.66355810421727	11.5971214287896	10.4189067312579	10.2667865406949	10.3286749273279	10.8041310211833	9.73470962022584	11.693922488081	10.7607199474656	10.2992080183873
gene_315	9.24555270625568	10.1137421660492	10.6064052126978	11.8049376720519	11.2300204357056	10.5877775163282	11.6506030222153	11.8986013874039	12.0396045179538	11.7418882727353	11.9113919878435	11.477252323938
gene_316	10.1984450414524	10.9395792143147	10.7515440590891	12.4938554492408	11.9214690605314	11.0768155970508	11.3162815317462	12.103287808412	11.0801513096141	12.2381061374321	11.9169990490828	10.9151324489507
gene_317	10.0848083878044	10.6429542234803	10.5689061545021	13.447987210958	12.5100223588138	12.0562990145503	12.0323901688665	12.7021726853655	11.5521887595571	12.2900188469326	11.4833119549994	10.713386514937
gene_318	10.7347096202258	11.4883422775325	11.0681064758588	14.2731399446284	13.334831928118	12.9824588801274	12.9902812753603	13.6106788410991	12.1636496760158	12.9061389961954	12.288289342181	11.6137894644726
gene_319	9.8423503434138	10.5526690975143	10.3739526553702	13.6866099507519	12.4167975276061	12.1405102723682	12.1758613835653	12.6849677251439	11.3404064908533	11.8458820343841	11.3281138948337	10.8073549220576
gene_320	9.5018371849023	10.0112272554233	9.90388184573618	12.2091487103557	11.0980320829605	10.7380922596205	10.9901039638575	11.403544678202	10.4898479604393	11.616548843779	10.8509681509824	10.2726297849764
gene_321	9.05799172275918	9.49585502688717	9.40087943628219	12.593157658103	11.6926155016946	11.2033480029798	11.4737057496194	11.892163309862	10.6926155016946	10.8257538328831	10.4241662888181	9.57553924683453
gene_322	8.7515440590891	9.39016895620018	9.44501484586842	11.6366246205436	10.9600019320681	10.2807707701306	10.3083390301394	10.9915218460757	9.99293833616581	10.8494051009478	10.2726297849764	9.65284497300198
gene_323	9.94544383637791	10.3376219019925	10.6137894644726	13.2907388624393	12.4971033570169	12.2005921376893	12.182704710519	12.5615266241365	11.5410966153495	12.0515488384404	11.8403845507117	11.2088439907346
gene_324	7.81378119121704	9.4655664048094	8.34429590791582	9.32192809488736	8.63299519714296	8.91288933622996	8.4262647547021	9.34207466799914	8.4797802640291	9.25266543245025	8.73470962022584	8.58496250072116
gene_325	8.53138146051631	8.53915881110803	9.10590850857116	8.84549005094438	8.16992500144231	8.02236781302845	8.13442632022093	8.19475685442225	8.4178525148859	10.5689061545021	9.60177078840771	9.33091687811462
gene_326	7.7279204545632	7.90086680798075	8.64385618977473	9.76983784362944	8.67595703294175	8.82017896241519	8.6582114827518	8.84549005094438	8.97154355395077	9.46352437327118	8.81698362325538	8.7279204545632
gene_327	8.86418614465428	9.12670447284319	10.7056323873614	10.5255208090951	9.68999797141944	9.86418614465428	9.69870466677034	10.0334230015375	10.9679467058127	10.6608872703026	10.1006623390052	10.0861362250273
gene_328	7.33985000288462	7.48381577726426	8.15987133677839	8.4262647547021	8.04984854945056	7.96578428466209	7.91288933622996	8.02236781302845	8.37503943134692	8.44294349584873	8.13442632022093	7.90086680798075
gene_329	12.1686721181322	12.297489501161	12.1579784499454	10.8265484872909	10.4231159101471	10.3275526440812	10.7887183326905	11.199058823653	10.9957671508778	13.624110035763	13.195679785496	12.1563991448716
gene_330	7.08746284125034	7.08746284125034	7.90086680798075	7.70735913208088	7.59245703726808	7.4093909361377	7.467605550083	7.60733031374961	8.11374216604919	7.89481776330794	7.66533591718518	7.62205181945638
gene_331	8.85174904141606	9.06877827798541	10.3652288492515	10.2143191208008	9.72109918870719	10.0084286220706	9.53915881110803	9.93663793900257	10.4501802471648	10.6137894644726	10.2691266791494	10.1885888457073
gene_332	10.7862696276485	11.0894504811159	11.8181827049486	13.6793701338024	13.0423433797937	12.8177831217745	12.6849677251439	13.2292694622667	12.8193807908646	12.729408316984	12.5000949496718	12.0392617943411
gene_333	10.9686667931952	11.0748104611605	11.3009244909763	12.729620743553	11.9068905956085	11.8454900509444	11.894059846274	12.2585660338899	11.6497052654714	12.9692066229642	12.2520740427962	11.8599229728618
gene_334	10.602698865018	10.8548683832602	10.4408691676109	11.782588759495	10.967226258836	10.5028318040667	11.1137421660492	11.4481163054095	10.2562086885274	12.502334580198	11.9229559919085	11.5560269927247
gene_335	11.8057438721516	12.0620461377205	11.7380922596205	12.8033239190415	12.2711711911398	12.1176431013891	11.9801395776392	12.4754801265955	11.4548133485125	13.595257481449	13.2497060569697	12.4181161412075
gene_336	9.32418054661874	9.66355810421727	9.7515440590891	11.8069523282107	11.140829770773	10.8672787397097	10.9307373375629	11.243173983473	10.4594316186373	11.3826240265749	10.7615512324445	10.1736771363034
gene_337	9.94544383637791	10.5517082616207	11.0347989625773	11.9469062744564	11.1267044728432	10.958552715431	11.140829770773	11.6270778405174	11.4665863377192	11.8583695998547	11.3376219019925	11.4434616122274
gene_338	8.14465824283188	8.7004397181411	9.54303182025524	9.4262647547021	8.55842071326867	8.72109918870719	8.8610869059954	9.3037807481771	10.6147098441152	10.1006623390052	9.4655664048094	9.95564990752838
gene_339	8.73470962022584	9.58120058192496	10.2021238238305	11.35149140932	10.4356702609366	10.1573469353628	10.7313190310251	11.2124963851939	11.4320198468125	11.0112272554233	11.0007042690112	10.7030383889864
gene_340	7.19967234483636	7.20945336562895	7.83920378809694	8.37068740680722	7.83289001416474	7.92481250360578	7.6724253419715	7.94251450533924	8.2807707701306	8.10852445677817	8.01122725542325	7.69348695749933
gene_341	10.3923174227788	10.8233672400462	11.1811522568656	11.5755392468345	10.7862696276485	10.6501542136751	11.2928967554092	11.5338163894334	12.0014081943928	12.7101606917829	12.1950645637208	11.8769005910403
gene_342	8.16992500144231	8.85798099512757	9.03066713624694	9.84077792359505	8.87344411251538	9.03066713624694	8.90388184573618	9.27379559921427	9.37503943134693	10.1318569606088	9.34651373316563	9.49385544924082
gene_343	7.22881869049588	6.95419631038688	7.467605550083	7.57742882803575	7.19967234483636	7.17990909001493	7.18982455888002	7.20945336562895	7.34872815423108	8.28540221886225	7.6724253419715	7.62935662007961
gene_344	8.84549005094438	9.23601419190009	9.9957671508778	10.590587049915	9.09803208296053	9.55842071326867	9.38801728534514	9.69522829149575	9.52356195605701	10.9563761572497	9.97154355395077	10.3151495622563
gene_345	7.09803208296053	7.12928301694497	7.59991284218713	7.70043971814109	7.6724253419715	7.90086680798075	7.43462822763673	7.63662462054365	7.86418614465428	7.54689445988764	7.37503943134693	7.39231742277876
gene_346	8.88874324889826	9.48784003382305	10.5225815312548	10.7004397181411	10.0593444608244	10.0781508077346	10.612868497291	10.9001120629775	11.5038257379958	10.7968507952672	10.7064960180612	10.7764330324447
gene_347	8.55458885167764	9.1873520732005	10.3728650601126	10.6608872703026	10.2070143201775	10.4522412404308	9.94104760634058	10.590587049915	11.1104833098162	10.3003525603282	10.0741414627525	10.0140204703149
gene_348	7.07681559705083	6.97727992349992	7.53915881110803	8.1548181090521	7.6582114827518	7.68650052718322	7.54689445988764	7.53138146051631	7.98299357469431	7.70735913208088	7.61470984411521	7.20945336562895
gene_349	12.0457596613827	12.7355560239115	13.3509391815464	14.2933279469564	13.8483295208749	12.7611356498286	13.5304063370991	14.0503588465876	13.6158594935831	13.7943143217405	13.8091652053719	12.9085802640127
gene_350	8.50382573799575	8.82336724004624	8.61102479730735	8.32192809488736	9.64205169292798	7.21916852046216	9.27379559921427	9.66888498426625	8.55074678538324	7.95419631038688	9.29462074889163	7.37503943134693
gene_351	7.65105169117893	8.74146698640115	6.84549005094438	8.37503943134692	9.01122725542325	7.83920378809694	8.28540221886225	8.87344411251538	6.98868468677217	8.37068740680722	9.05799172275918	7.6724253419715
gene_352	6.64385618977473	6.64385618977473	6.59991284218713	6.6582114827518	6.71424551766612	6.61470984411521	6.6724253419715	6.6724253419715	6.64385618977473	6.6724253419715	6.62935662007961	6.64385618977473
gene_353	6.61470984411521	6.6724253419715	6.59991284218713	6.61470984411521	6.55458885167764	6.56985560833095	6.61470984411521	6.62935662007961	6.62935662007961	6.62935662007961	6.59991284218713	6.62935662007961
gene_354	6.68650052718322	6.58496250072116	6.68650052718322	6.64385618977473	6.64385618977473	6.64385618977473	6.62935662007961	6.71424551766612	6.59991284218713	6.59991284218713	6.58496250072116	6.62935662007961
gene_355	6.70043971814109	6.71424551766612	6.55458885167764	6.6582114827518	6.64385618977473	6.6582114827518	6.64385618977473	6.6582114827518	6.58496250072116	6.62935662007961	6.61470984411521	6.61470984411521
gene_356	6.55458885167764	6.6724253419715	6.62935662007961	6.68650052718322	6.49185309632967	6.53915881110803	6.61470984411521	6.64385618977473	6.64385618977473	6.55458885167764	6.61470984411521	6.61470984411521
gene_357	6.56985560833095	6.62935662007961	6.58496250072116	6.62935662007961	6.49185309632967	6.75488750216347	6.62935662007961	6.70043971814109	6.62935662007961	6.59991284218713	6.59991284218713	6.62935662007961
gene_358	6.59991284218713	6.71424551766612	6.6724253419715	6.68650052718322	6.61470984411521	6.7944158663501	6.61470984411521	6.62935662007961	6.58496250072116	6.70043971814109	6.61470984411521	6.61470984411521
gene_359	6.58496250072116	6.71424551766612	6.59991284218713	6.62935662007961	6.61470984411521	6.49185309632967	6.61470984411521	6.61470984411521	6.5077946401987	6.64385618977473	6.59991284218713	6.61470984411521
gene_360	6.64385618977473	6.6724253419715	6.5077946401987	6.62935662007961	6.53915881110803	6.58496250072116	6.61470984411521	6.64385618977473	6.56985560833095	6.74146698640115	6.55458885167764	6.64385618977473
gene_361	6.70043971814109	6.6582114827518	6.49185309632967	6.62935662007961	6.56985560833095	6.62935662007961	6.61470984411521	6.64385618977473	6.61470984411521	6.59991284218713	6.6582114827518	6.62935662007961
gene_362	9.01959072835788	9.98868468677217	9.67065624911844	10.5821419816588	10.4460494067166	10.0320457269308	9.82654848729092	10.3739526553702	10.2179576978641	10.2021238238305	10.2324209271761	9.54303182025524
gene_363	9.78626962764847	10.9314762338868	10.5245417150359	11.6031626795344	11.4843194236443	10.8872206154684	11.1724275086455	11.8564255286255	11.3241805466187	11.0848083878044	11.3202364452416	10.5593770905267
gene_364	9.13442632022093	10.0687782779854	9.38801728534514	10.5989829710361	11.1433832139898	9.22641219278879	10.2479275134436	10.616548843779	10.2443638351205	10.0887882387169	10.661778097772	9.14720492494223
gene_365	15.1915604917295	15.7443345668643	14.5458694544869	12.6741922681457	12.4059391933424	11.9736973663054	12.18982455888	12.929998062609	12.894059846274	15.5240825358599	15.6740267107152	14.3275526440812
gene_366	11.942880997159	12.8755573888037	12.6211361132746	11.4470832262097	11.4189067312579	11.1642784383012	10.393390457444	11.9472716524603	12.1538686552232	13.6401319387646	13.6403579248304	12.4439795426013
gene_367	9.01122725542325	9.64385618977473	9.46352437327118	10.3185428097027	10.7657004876511	9.5980525001616	10.1598713367784	10.5294305541462	10.4848228942621	9.981567281903	10.4314976042581	9.63843591399047
gene_368	11.1279943209764	11.9851303734669	11.3072008091408	12.7431513941125	12.6202198255075	11.4501802471648	12.1085244567782	13.0414880438815	11.7838167593202	12.5075469034348	12.6668897084403	11.6087168540206
gene_369	10.12153351734	10.940313597146	10.1305705628054	11.0063260785249	10.7780771295354	10.1947568544222	10.8049376720519	11.4257404243162	10.8579809951276	11.357002092265	11.2708792953288	10.3976746329483
gene_370	11.8845521339872	13.5008418795569	13.0821490413539	12.7084372989653	13.2384047393251	12.2732128098543	11.595257481449	12.8247598989541	12.4260026133294	13.6755160440828	14.3366460247474	12.7700444002968
gene_371	11.667111542075	12.5588989811467	12.0871313015405	13.9459010075453	14.03866183204	13.3276929772403	13.3044939297829	14.0423433797937	13.3554887515979	12.9340593949008	13.4883422775325	12.326710358347
gene_372	9.05528243550119	10.0195907283579	9.35974956032233	9.51372759595244	9.91438513215544	9.32192809488736	9.63299519714296	10.2252074369435	9.83289001416474	9.85486838326024	10.140829770773	9.26912667914942
gene_373	13.8140817213798	14.44326734039	13.5702114924854	13.5857841144834	13.6474584264549	12.7821791938312	13.9707350446131	14.4007460448493	13.4578938373147	14.3769393216198	14.8650082620215	13.7658040662878
gene_374	10.380461065089	11.199058823653	11.4696418172395	11.8822609290998	11.9432473959016	11.5929241556276	11.748612176737	12.5277213442845	12.2769967392971	11.6211361132746	11.9490971557292	11.1548181090521
gene_375	8.60362634498619	9.19475685442225	8.98013957763916	9.60362634498619	9.71938882094208	9.10590850857116	9.36194377373524	9.7565563225241	9.78626962764847	9.44501484586842	9.6969675262343	9.11634396123747
gene_376	10.967226258836	11.6320864128352	10.8902642770211	13.1989054025819	13.0729699685421	12.2452555803066	12.602698865018	13.3192487328175	11.9794251953315	12.2659080092311	12.4486325677306	11.4093909361377
gene_377	12.5980525001616	13.2421320576824	12.6114859432409	13.6213650943149	13.7124195251136	12.9563761572497	13.4105838486378	13.9208180458363	12.5565060546719	13.5373397526891	13.8431359111114	12.7062801588492
gene_378	8.96866679319521	9.7176764230664	9.5274770060604	10.0014081943928	9.89026427702111	9.03066713624694	9.64385618977473	10.1497471195047	10.2726297849764	10.3966047811819	10.237209960755	9.48381577726426
gene_379	12.6613327527952	13.2334698875221	12.5035773187027	13.6023509062493	13.4535278676818	12.7181047131218	13.2045711442492	13.8341747377165	12.5608104687279	13.7285582977867	13.9435221339049	12.8105716347411
gene_380	14.5565659262317	15.2852215816726	14.6934325069307	12.6570951048884	12.4512111118323	12.0677704574478	13.0995121919952	13.3704149688797	12.3272719368052	14.8704610501708	14.7814109446832	14.1433832139898
gene_381	10.9240701855853	11.8494051009478	11.6626683755175	13.8697866009458	13.7688046164558	12.9439799143437	12.8051392643167	13.6725358382792	12.8201789624152	12.3810021095509	12.5945578798637	11.6860627498954
gene_382	10.3586512008929	11.0512089409148	10.1522848423066	11.9571020415623	11.8552578271932	10.9498267107591	11.2573878426927	11.8826430493618	10.6492561775173	11.7960396088298	11.9177450134432	10.5333297323058
gene_383	14.0810672800613	14.7745811808936	14.4063378930937	14.367483007346	14.3951993956662	13.3793783670713	14.3595436816148	14.9986344996685	14.007903273382	14.8779071726669	15.1648676541725	14.1746916623794
gene_384	14.403810931786	15.2497801153892	15.0629736718972	15.0124936010162	14.8833592521736	14.1532353386894	14.7044980869283	15.6096116202475	15.0786095011542	15.4684967706281	15.8519929830208	14.7612915073388
gene_385	12.1730524577741	12.9244413923392	12.0694497674278	13.2513344646589	13.1771080417037	12.3066313617125	12.7114518867148	13.2604785448039	11.8906442836191	13.4584066132365	13.5520686500753	12.3295160672065
gene_386	11.7632123668144	12.5729370250173	11.6995724532873	13.4687513039811	13.4121728658238	12.3154326379054	12.8497960222456	13.6391145631794	12.297489501161	12.9173720794768	13.0962209962234	11.6252522217469
gene_387	8.13442632022093	8.86727873970966	9.0389189892923	9.2644426002266	9.31741261376487	9.09539702279256	8.93073733756289	9.65463602852797	9.85486838326024	8.92184093707449	9.05528243550119	8.85174904141606
gene_388	13.4762399063239	13.9035053104239	13.6720938022617	12.141787841671	12.1674181458317	11.4609677625704	12.3255865452106	13.1189410727235	12.1344263202209	14.4048089453206	14.4433968578549	13.6483575820097
gene_389	10.7380922596205	11.1674181458317	10.5774288280357	12.5425482623352	12.9674064043118	11.7338627196785	12.0101784040205	12.6033945308874	11.4568677383803	12.0122753448561	12.4988492065317	11.0354864512922
gene_390	12.7652860987237	13.4563544151083	12.6682201988889	12.8610869059954	12.6666678406904	12.0751448440663	12.4328028563519	13.35149140932	12.1799090900149	14.01471792986	14.2789575644513	13.1876613657391
gene_391	13.3243212081546	13.5116291300684	12.1595560280588	8.67948009950545	8.6183855022586	8.4998458870832	8.4093909361377	8.68999797141945	8.73470962022584	13.8572034715082	13.994265033719	12.377481688183
gene_392	11.4439795426013	12.1414685553931	11.2591547688668	13.9920531928526	13.7650788596167	12.8632183475824	13.2141673140935	14.0410601856854	12.5743570005659	12.523561956057	12.6183855022586	11.4691330198296
gene_393	14.0622991607326	14.9552866455245	13.6614441019282	9.18982455888002	9.08214904135387	8.81378119121704	9.12412131182919	9.41151098801207	9.31288295528436	14.7279736189374	14.8572520790128	13.5603328342124
gene_394	12.2949078809537	13.2033480029798	12.0901124196643	13.4890953154135	13.9003951386265	12.7972562175098	13.1158564819151	13.8604080591247	12.6648916692861	13.3341335907982	13.6334493747135	12.211279947482
gene_395	11.3398500028846	12.0164601049792	11.5473765634981	11.9516489859046	11.7181047131218	10.6865005271832	11.8826430493618	12.281060671677	12.3592004851336	12.9305525543361	13.1300878677557	11.9248125036058
gene_396	8.29462074889163	9.01402047031493	9.24555270625568	10.8910241901495	10.733015321686	9.9729797860663	10.3083390301394	10.7355560239115	10.2395985292491	9.44914864537544	9.57364718749332	9.10590850857116
gene_397	8.68999797141945	9.46147944728616	9.04165915163722	9.98441845880114	9.6724253419715	9.32867492732795	9.39446269461032	9.981567281903	9.70563238736141	9.98441845880114	9.77478705960117	9.12928301694497
gene_398	10.9808536063797	11.8641861446543	10.9520131648895	14.0735558345566	14.1909049403465	13.2459982804727	13.3496958956584	14.1235556282882	12.7780771295354	12.4985999287703	12.8753654006418	11.4413880293467
gene_399	11.2276159434142	11.8313072438021	11.1617617433047	12.0399471601691	12.095726668639	10.7253662578956	11.9259252649729	12.1554507313121	11.1104833098162	12.4186432493759	12.886268152873	11.6693280043959
gene_400	11.2384047393251	11.998237821888	11.2720465243899	13.5605716712366	13.45365646732	12.4416473902536	12.6377569454121	13.4330637651221	12.1247675358225	12.8177831217745	12.9630766922986	11.610563503925
gene_401	9.72109918870719	10.4252159032994	10.2179576978641	12.6646694940272	12.2900188469326	11.2732128098543	11.8989792046225	12.3649553784819	11.1649069266757	11.2888660741658	11.1984450414524	10.5989829710361
gene_402	9.32418054661874	9.97871045910636	9.24555270625568	9.72109918870719	9.60362634498619	9.15228484230658	9.29462074889163	9.8073549220576	9.40514146313634	10.5708044377245	10.7490313820402	9.54882190845875
gene_403	10.7431513941125	11.9377416200771	11.1755495506362	12.9490971557292	12.9854861991046	11.7636273517276	12.2997804028585	13.1538686552232	11.9487322398196	12.3454052467178	12.5512276035983	11.3224915375975
gene_404	11.6706562491184	12.4231159101471	12.1711767976518	14.8194306895258	14.7989273810204	14.1705510353167	13.9307373375629	15.0299342237834	14.0030786419286	13.0387475562173	13.1806861948228	12.459175435552
gene_405	12.2877123795495	12.7897374010671	12.5127404628035	13.7970535206298	13.9542872031285	12.856230977342	13.5802585674998	14.0920964149908	13.5624809453493	13.5261324056284	13.9856640790187	12.8350634920051
gene_406	12.3236177632916	12.8219732354811	12.5444815223108	13.0433691139577	13.0669300688641	12.1820839295107	12.9233274854192	13.360298426618	12.8297227350861	13.319672120947	13.6865005271832	12.4709130262749
gene_407	8.3264294871223	8.70390357344466	9.07146236255663	9.37937836707126	9.72451385311995	9.9233274854192	8.93369065495224	9.36413465500805	9.70217268536555	9.283088353024	9.23122118071119	9.16490692667569
gene_408	13.7026056021102	14.7931968590609	14.8893613599906	13.4460494067165	13.8751733869274	13.0068520017488	13.691525441166	14.594266279046	14.0307533367692	14.3554887515979	15.008472392494	13.8962377854452
gene_409	8.97441458980553	9.63843591399047	9.4655664048094	9.90689059560852	9.90388184573618	8.94836723158468	9.74986942739684	10.0768155970508	10.1433832139898	10.1098306542788	10.1318569606088	9.23122118071119
gene_410	9.63481105017172	10.5097750043269	10.5593770905267	11.2227949028681	10.9822806045583	9.9233274854192	11.4665863377192	11.7784878612224	11.8955752823807	11.4670960339057	11.8073549220576	11.1879705919842
gene_411	9.14210705730255	9.81378119121704	10.0056245491939	10.0112272554233	10.8509681509824	9.71596199025515	9.97010589061218	10.5468944598876	10.4522412404308	9.9829935746943	10.7202442582876	9.55074678538324
gene_412	8.04984854945056	8.47167521439204	9.03066713624694	9.53332973230583	9.45532722030456	8.78463484555752	9.5058115539196	9.71424551766612	10.2502984179063	9.36413465500805	9.4199601778479	8.97441458980553
gene_413	10.1873520732005	11.3185428097027	11.3459595964041	11.4465664090661	11.266200912499	10.7279204545632	10.9643408677924	11.6573184495813	11.3799198176465	11.8982234712156	12.1199137854523	11.1208858427878
gene_414	9.26912667914942	9.9657842846621	10.2203783276952	11.4367115421372	11.4204866128258	10.7279204545632	11.3054917921107	11.5816713585781	11.3151495622563	10.5545888516776	10.8431359111113	10.3728650601126
gene_415	9.79279029430106	10.2597432636908	9.92925840863697	13.0746432406397	13.006676715309	12.0265234425198	12.4112461518404	12.8709426066494	11.7418882727353	11.2021238238305	11.4152135987653	10.5352753766208
gene_416	7.57742882803575	7.94836723158468	8.19475685442225	8.4594316186373	8.26209484537018	8.22881869049588	8.06069593168755	8.58120058192496	8.64024493622235	8.2807707701306	8.2045711442492	7.97154355395077
gene_417	10.2911706993219	10.9106427304696	10.5689061545021	12.1529185761366	12.0341111460966	11.0881256921882	11.8209766926212	12.0556213747817	11.0701209444768	11.2778685461768	11.868822554775	10.929998062609
gene_418	8.07146236255663	8.70390357344466	8.97727992349992	9.35314682549808	9.35755200461808	8.70735913208088	9.19229281447077	9.41362792902417	10.0606959316876	9.3987436919382	9.51372759595244	8.83289001416474
gene_419	10.4848228942621	11.103287808412	11.3476213685681	12.292321632802	12.1321783809155	11.6635581042173	11.9552866455245	12.4775053173697	12.2700032533784	11.5708044377245	11.9417812422785	11.2082343583398
gene_420	11.3404064908533	12.4372319010395	12.4706588740606	15.0928397103885	14.7376698631775	14.1949876425488	13.8136810005825	14.9495987644407	14.4400256190888	13.2403441466314	13.3730010543664	12.610563503925
gene_421	12.5961897561444	13.3508010915687	13.8858869916975	13.1916761463524	13.1722712290547	12.6952282914958	13.1085244567782	13.7657004876511	13.4667137786487	13.7113443312638	13.953559900805	13.2740869056344
gene_422	9.2807707701306	10.1548181090521	10.270295326472	12.8399910705399	12.4823037823232	11.6847486204216	11.8395974830212	12.8523344319864	11.8069523282107	10.6339034093485	11.0721326041672	10.2479275134436
gene_423	8.85798099512757	9.66711154207503	10.3476213685681	12.4463079310503	12.1385917946375	11.4665863377192	11.5191447879974	12.2790301364497	11.6238814900135	10.2842457498297	10.4460494067166	9.97441458980553
gene_424	8.72109918870719	9.66533591718518	10.9722618487333	10.5381889320524	10.2877123795494	10.3685064615077	9.91587937883577	10.7788984760084	11.3509391815464	10.3890935219045	10.4747199465265	10.2667865406949
gene_425	9.6275338844728	10.2395985292491	11.0491678723722	11.4056733322819	11.6017707884077	10.8556471660273	11.1163439612375	11.5844927969759	11.8653466448168	10.8297227350861	11.4444972871038	10.4726908392428
gene_426	10.8978454560055	11.5357613779867	10.871135184243	13.2294196882304	13.2244539533306	12.2775780024157	12.8131799430146	13.333015547506	12.1811522568656	12.2787398265501	12.8458820343841	11.5651020783603
gene_427	9.28771237954945	9.91438513215544	10.616548843779	9.95419631038687	9.95419631038687	9.41151098801207	9.69522829149575	10.4051414631363	10.6510516911789	10.1241213118292	10.4304525516655	9.81217730551445
gene_428	7.96000193206808	8.50382573799575	8.7004397181411	10.0834793273318	10.0168082876866	8.93369065495224	9.81378119121704	10.2008986050384	9.6147098441152	9.09275714091985	9.27844945822048	8.51569983828404
gene_429	8.37068740680722	9.01680828768655	9.2336196767597	9.96000193206808	9.81698362325538	9.29232163280204	9.73301532168596	10.2300204357056	9.90538700501813	9.71938882094208	9.97871045910636	9.09803208296053
gene_430	8.43045255166553	9.35974956032233	9.2644426002266	10.047123912114	9.876516946565	9.12928301694497	9.47167521439204	10.1910592145317	9.75822321472672	9.84705734609134	10.1560830762887	9.15734693536284
gene_431	7.88874324889826	8.56224242422107	8.65463602852797	8.90388184573618	8.94544383637791	8.45121111183233	8.52356195605701	8.96000193206808	8.99717948093762	8.81057163474115	8.93957921431469	8.39660478118186
gene_432	10.8273427042341	11.9890396369624	11.668441828053	14.2769240649379	14.1793648674834	13.4378820858452	13.3199543106869	14.2956254611927	13.4482453883104	12.6314044487285	13.1150436501617	12.0569763361782
gene_433	9.7431513941125	10.4072677642447	10.0660891904578	12.4091257104653	11.8269456504155	11.2300204357056	11.7026056021102	12.2209828510818	11.1730524577741	11.3426302986784	11.2801907922169	10.5166849493096
gene_434	10.9621730311097	11.3043513216632	11.0188956211216	12.0791514054219	12.1858046151085	11.4537850554962	12.0119260663068	12.3979419719726	11.6492561775173	12.192601049712	12.6054795180617	11.5352753766208
gene_435	8.10328780841202	8.27612440527424	8.82654848729092	9.24079133216196	9.02513956227851	8.84235034341381	8.90388184573618	9.2045711442492	9.31741261376487	9.09803208296053	9.08746284125034	8.5077946401987
gene_436	7.68650052718322	7.96000193206808	8.32192809488736	8.53915881110803	8.57742882803575	8.33985000288462	8.42206476617281	8.6147098441152	8.70735913208088	8.59245703726808	8.76155123244448	8.23840473932508
gene_437	10.1736771363034	10.3509391815464	10.0484868739923	11.4491486453754	11.1369911120802	10.2131042196419	11.418379719365	11.5985178106126	10.8431359111113	11.5304063370991	11.9001120629775	11.0188956211216
gene_438	7.60733031374961	7.77478705960117	8.43879185257826	8.4262647547021	8.54689445988764	8.21431912080077	8.19475685442225	8.39231742277876	8.84862294042934	8.31288295528436	8.5274770060604	7.97154355395077
gene_439	8.10852445677817	8.6183855022586	9.25502856981873	9.78463484555752	9.73470962022584	9.28540221886225	9.2644426002266	9.7565563225241	9.74146698640115	9.27612440527424	9.28771237954945	8.86727873970966
gene_440	11.3630396302565	11.9556499075284	11.2597432636908	13.5346676445924	13.2959123933816	12.1296050111525	12.7960396088298	13.5973542529716	12.3188252203997	12.9749522735341	13.1165064177481	11.7561392983729
gene_441	11.1000052244227	11.6895612542855	11.129283016945	13.5241743833876	13.474846671024	12.450953464713	12.8496005748375	13.380731612683	12.2470374187886	12.680799034573	12.8974673417219	11.813781191217
gene_442	8.86418614465428	9.4262647547021	9.34207466799914	10.3869402453243	10.0901124196643	9.56224242422107	9.68474862042163	10.2888660741658	9.78790255939143	10.120237877342	10.1421070573025	9.4178525148859
gene_443	12.5922234213594	13.3810021095509	12.9164393225808	13.7461993795238	13.709837712406	12.9792465444686	13.1527601687754	14.1489531648091	13.0103532655493	13.8645730817736	14.1216953905566	12.9719027460455
gene_444	8.93369065495224	9.52943055414615	9.54496443278924	10.5868397879618	10.6137894644726	10.0389189892923	10.3761253892762	10.753216749179	10.3398500028846	10.2550285698187	10.6339034093485	9.87190523765919
gene_445	7.55458885167764	7.85174904141606	8.34872815423108	8.39231742277876	8.67948009950545	8.43045255166553	8.24792751344359	8.60733031374961	8.91587937883577	8.33091687811462	8.63299519714296	8.2045711442492
gene_446	7.85174904141606	8.38370429247405	8.7004397181411	8.89481776330794	8.79766152585376	8.5077946401987	8.52356195605701	9.01402047031493	9.4157417682901	8.91587937883577	8.7714894695006	8.58496250072116
gene_447	6.97727992349992	7.23840473932508	8.11374216604919	7.97727992349992	7.96000193206808	7.83289001416474	7.6724253419715	8.01122725542325	8.63662462054365	7.7944158663501	7.85174904141606	7.66533591718518
gene_448	8.1548181090521	8.5274770060604	8.7648715907361	9.17741953798924	9.19475685442225	8.7648715907361	8.8703647195834	9.25502856981873	9.43045255166553	9.12153351734003	9.2336196767597	8.83605035505807
gene_449	7.55458885167764	8.24317398347295	8.6582114827518	9.14720492494223	8.78463484555752	8.44294349584873	8.67595703294175	9.14974711950468	9.54496443278924	8.94836723158468	8.81698362325538	8.5352753766208
gene_450	10.1344263202209	11.1730524577741	10.8548683832602	12.7675637662868	12.7302578356548	12.161446847518	11.9808536063797	12.8959538928122	11.8478403556307	11.6541884730595	11.9410476063406	11.1350679457778
gene_451	9.90839262077375	11.2544381482673	11.3717766443379	12.1567151442247	12.064405961891	11.5454471816781	11.4742129371939	12.3023533264312	11.9140113285413	11.8273427042341	12.0864679934641	11.1761731491075
gene_452	10.1774195379892	11.0084286220706	10.5887146355823	13.2427275359865	13.1554507313121	12.5743570005659	12.4442384380781	13.4052744488064	12.3032099489448	11.6595499968799	11.9406806484241	11.0721326041672
gene_453	8.20945336562895	8.50382573799575	8.77807712953536	9.3037807481771	9.02513956227851	8.6582114827518	8.91288933622996	9.26912667914942	9.36194377373524	9.35535109642481	9.41362792902417	8.90388184573618
gene_454	11.1091777033553	11.6211361132746	11.9465408038931	13.1823943534045	12.9541963103869	12.418379719365	12.6640027628865	13.1321783809155	13.0397758492337	12.5408545321136	12.8579809951276	11.9277779620823
gene_455	14.3552822639125	14.7453591989419	14.5954906066076	13.6361714416359	13.6215940390175	12.894059846274	13.7857589572099	14.5944412466092	13.5621231488673	15.0232778803709	15.2379194798597	14.3232659121958
gene_456	11.2015113445001	12.2076244682268	12.8809227105865	13.2784494582205	13.0182001788132	12.9686667931952	12.8233672400462	13.7112367677938	13.8572034715082	12.8767087815551	13.2443638351205	12.5828476285503
gene_457	7.60733031374961	8.07681559705083	8.55842071326867	8.6724253419715	8.4757334309664	8.3083390301394	8.25738784269265	8.71424551766612	9.4262647547021	8.37068740680722	8.3037807481771	8.24317398347295
gene_458	12.7972562175098	13.1225044843139	12.2746693420738	11.12153351734	10.661778097772	10.1711767976518	11.4252159032994	11.5731737846865	11.6160893135821	13.5002194648439	13.664113906143	12.7148894342315
gene_459	14.9461752407236	15.25867644	14.162312645599	8.4093909361377	8.35314682549808	8.2045711442492	8.18982455888002	8.55842071326867	8.67595703294175	14.7556178486109	15.075771603199	13.7975602094423
gene_460	9.7004397181411	10.4189067312579	11.3303567169579	11.0512089409148	10.868822554775	10.7439928610602	10.6995724532873	11.3624918060461	11.8177831217745	10.9158793788358	11.0854724591813	10.8265484872909
gene_461	8.5274770060604	9.04712391211403	8.35314682549808	9.403012023575	9.27379559921427	8.6183855022586	8.8856963733394	9.35974956032233	8.43462822763673	9.72109918870719	9.69174351917128	8.92777796208234
gene_462	9.97871045910636	10.9240701855853	10.7039035734447	12.4558409091264	12.3855928136014	11.427312844135	11.9932922414885	12.5849625007212	12.0714623625566	11.9196082386033	12.115693952197	11.4797802640291
gene_463	8.81698362325538	9.56033283421244	9.94251450533924	10.6812384117778	10.5077946401987	10.0967151544885	10.1711767976518	10.652844973002	10.6366246205436	10.2691266791494	10.3998119593257	9.84705734609134
gene_464	9.39660478118186	10.1699250014423	9.4757334309664	12.4372319010395	12.5809651359773	11.7490313820402	11.6952282914958	12.2562086885274	10.8297227350861	10.6653359171852	11.2951949558807	9.99435343685886
gene_465	9.60547951806167	10.539158811108	11.0953970227926	11.4913520735634	11.4604558963096	11.3066313617125	10.9758479680068	11.856814552503	12.0488274133639	10.9136374280491	11.3168471836025	10.7731392067197
gene_466	8.08214904135387	8.67595703294175	8.54303182025524	9.38154295118458	9.03066713624694	8.6183855022586	8.86727873970966	9.31741261376487	8.9915218460757	9.23601419190009	9.14210705730255	8.67948009950545
gene_467	14.2336945655469	14.4789591692657	13.0449063490961	8.67948009950545	8.51569983828404	8.57742882803575	8.6147098441152	8.84235034341381	8.96578428466209	14.3240398713672	14.3623548174839	13.1630206395808
gene_468	7.73470962022584	7.95419631038688	8.4093909361377	8.58496250072116	8.67595703294175	8.21431912080077	8.29920801838728	8.4797802640291	9.0741414627525	8.51175265376738	8.58120058192496	8.16992500144231
gene_469	9.04984854945056	10.2384047393251	10.902375114486	11.5264992391366	11.0546043179607	10.8423503434138	11.2508905357233	11.7960396088298	12.2880008897076	11.3509391815464	11.5299185281203	11.2467405984931
gene_470	10.7056323873614	11.7515440590891	12.5072991241228	11.8556471660273	11.7414669864011	11.5048189876328	11.539643506238	12.2772874001304	12.5257654788219	12.1586096882145	12.6332223038008	11.9121408562957
gene_471	8.60362634498619	9.43462822763672	9.17990909001493	10.1649069266757	9.98441845880114	9.33315535031062	9.7714894695006	10.1267044728432	9.59245703726808	9.9571020415623	10.4584066132365	9.66355810421727
gene_472	9.3151495622563	9.79928162152192	10.4501802471648	11.1130909834424	10.9879745242962	10.677719641641	10.8368393597487	11.2556187498396	11.4604558963096	10.5565060546719	10.9336906549522	10.1959872980285
gene_473	13.0834793273318	13.4400905249505	12.9309220971253	12.1376315982354	12.2620948453702	11.6926155016946	12.6476832678862	12.8161836814323	12.5915223465707	13.7100530400244	14.2462210159862	13.1438614818679
gene_474	7.86418614465428	8.14465824283188	8.5077946401987	8.58120058192496	8.70390357344466	8.4998458870832	8.64024493622235	8.83289001416474	9.26912667914942	8.82972273508606	8.91587937883577	8.42206476617281
gene_475	9.51175265376738	10.3966047811819	10.9787104591064	10.3420746679991	10.2008986050384	10.2550285698187	9.97010589061218	10.5727002264873	11.2714630279044	10.5255208090951	10.7903484967519	10.4019461239765
gene_476	10.047123912114	10.604553229079	11.4162697445232	11.4726908392428	11.3281138948337	11.2585660338899	11.1045987535644	11.7056323873614	11.9132634306288	11.2801907922169	11.5161924778794	11.0761475280225
gene_477	10.2082343583398	10.8193807908646	11.2227949028681	11.951284714967	11.6978363579624	11.5201275503249	11.5186531556734	12.2070143201775	11.8860775848731	11.7956338445068	12.0185479418717	11.2685420003001
gene_478	9.94982671075911	10.6794800995054	10.9736973663054	10.5584207132687	10.3923174227788	10.075479149488	10.4450148458684	11.0133226734254	11	11.0230612497353	11.3613955331659	10.567005370247
gene_479	9.5313814605163	10.6891244049133	11.2620948453702	10.4747199465265	10.1305705628054	10.2215871212648	10.0237543532994	10.9083926207738	11.1711767976518	11.1586096882145	11.2667865406949	10.9851303734669
gene_480	7.59991284218713	8.1395513523988	8.63662462054365	8.7714894695006	8.68299458368168	8.36194377373524	8.54303182025524	8.85486838326024	9.51372759595244	8.7648715907361	8.80413102118332	8.68650052718322
gene_481	10.0251395622785	11.1331422124006	11.0112272554233	11.2508905357233	11.093417564388	10.5343028824546	10.6064052126978	11.4863322527687	10.8217739819706	11.8004955004668	11.8536994203002	11.007027266894
gene_482	10.6519486107234	11.6825557410803	11.2491134527137	12.6293566200796	12.752589717641	11.8225708309502	12.3131664759772	13.0960562391809	12.477252323938	12.5372184005386	12.958552715431	11.928148216169
gene_483	7.7279204545632	8.09803208296053	8.54303182025524	8.92481250360578	8.92777796208234	8.51569983828404	8.59245703726808	8.94544383637791	9.25266543245025	8.81057163474115	8.83920378809695	8.43879185257826
gene_484	8.05528243550119	8.4757334309664	8.92481250360578	9.57931593758	9.00281501560705	8.92184093707449	8.98584193700334	9.41151098801207	9.60177078840771	9.4998458870832	9.31741261376487	9.04439411935845
gene_485	8.70735913208088	9.0389189892923	10.1267044728432	9.90839262077375	9.64205169292798	9.7648715907361	9.48784003382305	9.98584193700334	10.4747199465265	10.0579917227592	10.0593444608244	9.88417051910844
gene_486	9.59432460392485	9.99435343685886	9.9657842846621	9.06339508128851	9.34651373316563	8.83605035505807	8.62935662007961	9.01402047031493	9.39231742277876	11.0402897210257	11.1873520732005	10.3331553503106
gene_487	9.4594316186373	10.0620461377205	10.9657842846621	10.8384160757973	10.667111542075	10.5048189876328	10.3072008091408	10.9151324489507	11.0993478104032	10.7927902943011	11.0821490413539	10.5068034377956
gene_488	9.1548181090521	9.4093909361377	9.81858217748086	10.9908130791536	10.7984718011016	10.4787696194758	10.6147098441152	10.9113919878435	10.5137275959524	10.5294305541462	10.8603110549195	10.1433832139898
gene_489	9.58120058192496	10.1611318829843	9.90538700501813	12.5548286414299	12.4014128787142	11.6995724532873	11.7069276396174	12.3205185246327	11.2015113445001	11.1324997296285	11.2027360432502	10.4878400338231
gene_490	11.0091287895393	11.7313190310251	11.0056245491939	11.9527412471865	11.9158793788358	11.3885555039826	11.5938579388582	12.1049263038078	11.1805308073445	12.4101863207251	12.5738838306565	11.6238814900135
gene_491	9.21431912080077	9.7279204545632	9.31741261376487	10.6803595235137	10.7632123668144	10.0512089409148	10.3858624006415	10.7406240444894	10.0861362250273	10.5008418795569	10.652844973002	9.75822321472672
gene_492	8.01680828768655	8.53138146051631	8.58120058192496	7.94836723158468	8.07681559705083	8.01122725542325	7.96000193206808	8.36632221424582	8.4594316186373	8.41362792902417	8.7176764230664	8.06608919045777
gene_493	10.0525680508042	10.3072008091408	10.2191685204622	12.2233984147116	12.1130909834424	11.3409627642517	11.7594721212028	12.2573878426927	11.2562086885274	11.495355392236	11.7714894695006	10.8033239190415
gene_494	10.0098286173681	10.3106127816595	10.8788172846142	11.0007042690112	10.9166259222112	10.742309436084	10.6750749203854	11.1767964781476	11.5989829710361	11.4162697445232	11.8933015308606	10.8415643477306
gene_495	11.0437108633472	11.6142497276894	11.1395513523988	10.5225815312548	10.2336196767597	9.76652890859886	10.3094763538411	10.7565563225241	9.90689059560852	12.240791332162	12.1548181090521	11.410451351504
gene_496	11.1705510353167	11.9964734887332	11.2859801059282	12.8910241901495	12.4985999287703	11.6816776552097	12.2856911913301	12.9368219444924	11.7000061508829	12.9731592145897	12.9373738201921	11.7846348455575
gene_497	7.8703647195834	7.91288933622996	8.7714894695006	8.8856963733394	8.67595703294175	8.59618975614441	8.4998458870832	8.78790255939143	9.01402047031493	8.83289001416474	8.84862294042934	8.51963625284321
gene_498	8.65105169117893	9.5018371849023	9.10852445677817	9.70563238736141	9.33539035469392	8.72109918870719	9.00562454919388	9.72109918870719	9.10852445677817	10.5410966153495	10.2911706993219	9.40087943628219
gene_499	10.2946207488916	10.5802585674998	10.5274770060604	10.6275338844728	10.5821419816588	10.0443941193585	10.4346282276367	10.9151324489507	10.2179576978641	11.6366246205436	11.7334390828994	10.6943578872215
gene_500	9.8073549220576	10.4083297407674	10.4460494067166	13.0029907718406	13.061202407045	12.5485811181651	12.1440208692669	12.8115753883758	12.1749256825007	11.4088604360248	11.8447057644119	10.5774288280357
gene_501	9.29462074889163	9.63299519714296	10.0209799389042	10.3365065598103	10.2550285698187	9.86418614465428	10.0768155970508	10.5147140541385	10.5660540381711	10.6934869574993	10.9173720794768	10.1006623390052
gene_502	8.09275714091985	8.2667865406949	8.51963625284321	10.0701209444768	9.7632123668144	9.39446269461032	9.5980525001616	9.87344411251538	9.43045255166553	9.2644426002266	9.19475685442225	8.66888498426625
gene_503	9.82654848729092	9.89481776330794	10.5840229402575	10.9366379390026	10.7431513941125	10.3162815317462	10.61194694182	10.9964734887332	11.0518886559054	11.3258675805754	11.4532706340106	10.5764843467969
gene_504	8.03342300153745	8.35755200461808	8.4093909361377	9.37503943134693	9.28540221886225	8.82654848729092	9.0389189892923	9.34207466799914	8.8856963733394	9.25029841790633	9.25029841790633	8.5660540381711
gene_505	7.04439411935845	7.05528243550119	7.55458885167764	7.5077946401987	7.40087943628218	7.4178525148859	7.45121111183233	7.54689445988764	8.16992500144231	7.59991284218713	7.72109918870719	7.54689445988764
gene_506	11.9203528554151	12.6481328456527	12.9998238790157	14.9341054807684	14.6315749699793	14.3747678140928	14.0689461796488	14.7952787070835	14.3964040956219	13.5013396180614	14.2226439854517	13.1252520139289
gene_507	8.7714894695006	8.77478705960117	9.51569983828404	11.2917462808339	11.5627194270493	10.8407779235951	10.8634119589416	11.3381792499001	10.8057438721516	9.88874324889826	10.2276159434142	9.63662462054365
gene_508	11.1052537797009	11.7821791938312	11.8963324039099	12.782588759495	12.6474584264549	12.2535520626375	12.3657756353263	13.1746136472359	12.8293263358417	12.9065148448469	13.2085392067384	12.2582715762829
gene_509	7.94251450533924	7.91288933622996	8.90388184573618	9.4199601778479	9.11634396123747	8.7004397181411	9.3376219019925	9.06069593168755	9.48179943166575	8.9188632372746	8.83920378809695	8.14465824283188
gene_510	11.5092801680879	12.2252074369435	12.6273058805148	12.7225940989566	12.7840213243742	12.3281138948337	12.4926043043867	13.0613711926598	12.8317030992143	13.137471503352	13.3859971752729	12.7897374010671
gene_511	10.567005370247	10.8634119589416	10.7895336449704	9.78953364497036	9.66355810421727	9.25029841790633	9.6812384117778	9.8856963733394	9.27844945822048	12.0887882387169	12.3080545590666	11.3314768218596
gene_512	9.49185309632968	9.92035285541508	10.1611318829843	8.73131903102506	8.86418614465428	8.1189410727235	8.59991284218713	8.8703647195834	8.60362634498619	10.6829945836817	11.0416591516372	10.1873520732005
gene_513	10.0993478104032	10.8447057644119	10.0687782779854	12.5218457751619	12.6140196144357	11.9347965921784	12.0073777333213	12.7399915146842	11.4056733322819	11.5313814605163	11.7151040092362	10.5584207132687
gene_514	7.85174904141606	7.85174904141606	8.6724253419715	11.0640690803855	10.5989829710361	10.4231159101471	10.0292872269682	10.6082548219779	10.1984450414524	9.35974956032233	8.64385618977473	8.68299458368168
gene_515	8.29001884693262	8.75488750216347	9.9829935746943	11.9072662485311	11.4681148863781	11.2969162068793	10.8249587405285	11.7891260464252	11.5579422867874	10.3253054550897	9.64565843240871	10.0279059965699
gene_516	9.20701432017753	9.85798099512757	9.71938882094208	11.6573184495813	10.9886846867722	10.6803595235137	10.5622424242211	11.1503819688178	10.3976746329483	11.1823943534045	10.9113919878435	10.211888294546
gene_517	8.74146698640115	9.60547951806167	10.5708044377245	9.67771964164101	9.08746284125034	9.37068740680722	9.1395513523988	9.91288933622996	10.3476213685681	10.270295326472	10.3761253892762	10.0861362250273
gene_518	8.24317398347295	8.23840473932508	8.3264294871223	8.59618975614441	8.4178525148859	8.43879185257826	8.28540221886225	8.64024493622235	8.47167521439204	8.58871463558227	8.56224242422107	8.18982455888002
gene_519	8.21916852046216	9.44914864537544	8.63662462054365	9.9233274854192	10.2276159434142	9.77807712953536	9.45532722030456	10.3060616894283	9.40087943628219	8.87958324961278	9.2240016741981	9
gene_520	9.8376279331714	10.2384047393251	9.616548843779	10.9366379390026	11.1234747982441	9.86727873970966	10.7355560239115	11.1039434298916	10.2632692003727	10.4978518369511	10.6438561897747	9.70735913208088
gene_521	6.84549005094438	6.71424551766612	6.8703647195834	6.9188632372746	7.1395513523988	6.75488750216347	6.75488750216347	6.7944158663501	6.76818432477693	6.85798099512757	6.76818432477693	6.7279204545632
gene_522	8.43462822763673	8.31741261376487	8.07681559705083	8.16992500144231	8.18982455888002	8.4797802640291	8.02790599656988	8.2336196767597	7.99435343685886	9.7431513941125	9.29001884693262	8.62205181945638
gene_523	6.94251450533924	6.7944158663501	7.92481250360578	7.12928301694497	7.21916852046216	7.02236781302845	6.9188632372746	6.82017896241519	8.36194377373524	7.03342300153745	7.04439411935845	6.94251450533924
gene_524	12.1108095268987	12.868822554775	12.3066313617125	13.8218736121658	14.1126024035288	13.1788204395794	13.3006385539937	14.0987723272895	12.690216280422	13.4564827630503	14.02427396254	12.7036873259675
gene_525	8.42206476617281	9.18982455888002	9.27844945822048	11.2905948880826	11.5622424242211	10.5206186805563	10.7151040092362	10.9957671508778	10.1098306542788	9.46147944728616	10.3151495622563	9.18239435340453
gene_526	9.78135971352466	10.7202442582876	10.661778097772	12.4220647661728	12.7105912185068	11.9516489859046	11.5717526435035	12.6142497276894	11.7469341363723	11.65999589243	12.116993677547	11.0593444608244
gene_527	10.3014961949825	11.0021117764799	10.9592775057205	11.3359485652023	11.9169990490828	11.0140204703149	11.0808175276083	11.7507069862249	11.1331422124006	11.7640422173066	12.1576627272085	10.9844184588011
gene_528	12.632995197143	13.319107575825	12.577900836887	12.9181178510318	13.2758335100135	12.2224930522465	12.8517490414161	13.2208317439813	12.1195896207411	13.5727002264873	13.9500090418862	12.7120970510875
gene_529	9.35314682549808	9.54882190845875	9.12670447284319	8.69696752623429	9.2167458581953	8.98584193700334	8.7515440590891	9.06069593168755	8.84235034341381	9.99435343685886	10.2155329997457	9.2807707701306
gene_530	8.06069593168755	8.29920801838728	8.43462822763673	8.58120058192496	8.58120058192496	8.36632221424582	8.29462074889163	8.62205181945638	8.34429590791582	9.2667865406949	9.06069593168755	8.50382573799575
gene_531	12.6586577921261	13.0902778568574	12.4936053070571	12.714460188456	13.1425857483563	12.4207497582968	12.7010898248172	13.2315212108757	12.0877943047879	13.5755392468345	13.9555591006021	12.7181047131218
gene_532	10.2911706993219	10.5622424242211	10.2324209271761	12.0684424160258	12.0877943047879	11.0168082876866	11.7797193551434	12.1446582428319	10.800090987625	11.5565060546719	11.2064039139738	10.4614794472862
gene_533	9.86573327085176	10.5186531556734	10.0112272554233	11.0077281146323	10.3826240265749	10.0056245491939	10.3498340914572	10.6934869574993	9.90538700501813	11.2992080183873	10.8556471660273	10.0967151544885
gene_534	11.6492561775173	12.7170337494909	12.2140154914108	9.90538700501813	9.28540221886225	9.66711154207503	9.95564990752838	9.76983784362944	10.0714623625566	13.5661729889929	13.0952321716193	12.3660489506706
gene_535	8.37068740680722	8.59618975614441	8.4998458870832	8.89481776330794	9.7004397181411	7.70735913208088	8.5274770060604	8.54689445988764	8.20945336562895	9.16992500144231	10.6803595235137	8.21431912080077
gene_536	9.3376219019925	9.73301532168596	9.58683978796183	10.7673568541257	10.2772874001304	9.63843591399047	11.2497060569697	11.2644426002266	11.2743781532464	10.9417812422785	11.2051823262286	10.5689061545021
gene_537	7.72109918870719	8.04439411935845	8.01680828768655	8.4178525148859	8.24792751344359	8.39231742277876	8.08746284125034	8.5352753766208	8.10852445677817	8.57742882803575	8.42206476617281	8.11374216604919
gene_538	8.13442632022093	8.1395513523988	8.14974711950468	8.51963625284321	8.4178525148859	8.33539035469392	8.4262647547021	8.4594316186373	8.33985000288462	9.07948478382682	8.66888498426625	8.49585502688717
gene_539	7.06608919045777	6.88264304936184	7.90086680798075	6.94251450533924	7.21916852046216	9.01959072835788	6.8703647195834	6.85798099512757	8.2336196767597	7.03342300153745	7.05528243550119	9.09539702279256
gene_540	10.6873756834375	11.2288186904959	10.7047682393626	13.3984765014493	12.9561946290908	12.2327207079649	12.6259370995385	13.382083590142	11.7611356498286	12.1833252245246	12.0613711926598	11.047123912114
gene_541	7.62205181945638	8.52356195605701	8.4262647547021	8.89784545600551	9.14465824283188	8.68999797141945	8.43462822763673	9.2240016741981	8.66177809777199	8.91587937883577	9.02513956227851	8.47167521439204
gene_542	10.4797802640291	11.3314768218596	11.3548003443506	13.8399910705399	13.9772799234999	12.8889334651344	12.704984324893	13.9916989834129	12.7719020806977	12.2597432636908	12.508042334429	11.5933911227917
gene_543	8.70390357344466	9.35974956032233	9.24555270625568	10.5783726913608	10.3509391815464	8.75488750216347	9.74651432113846	10.2155329997457	9.44914864537544	10.0861362250273	9.9307373375629	8.61102479730735
gene_544	10.3014961949825	10.9808536063797	10.6564248632778	11.9516489859046	11.8129794712515	10.8241632097442	11.2626821423622	11.9711842724047	10.6366246205436	11.9439799143437	12.0171563863831	10.9950604670327
gene_545	10.1623913287569	10.667111542075	11.3815429511846	11.8033239190415	12.0937476627857	11.5357613779867	11.586370695114	12.0848083878044	12.1150436501617	11.3880172853451	12.0694497674278	11.2137117981057
gene_546	8.11374216604919	9.27844945822048	8.96289600533726	12.3120320587449	12.0620461377205	10.843921051289	11.6416002158344	12.3140167039014	10.9417812422785	9.2667865406949	9.7279204545632	9.06339508128851
gene_547	7.97154355395077	8.47167521439204	8.4093909361377	9.9218409370745	10.4817994316658	9.23840473932508	9.55266909751427	9.85330955540367	9.08480838780436	8.37068740680722	9	8.26209484537018
gene_548	8.54303182025524	8.75822321472672	8.20945336562895	8.73131903102506	9.04439411935845	8.8856963733394	8.8073549220576	8.94836723158468	8.467605550083	8.7944158663501	8.8703647195834	8.31741261376487
gene_549	11.5961897561444	12.0014081943928	12.1421070573025	13.7545743833254	13.9453523847573	13.5921065992175	13.5990992377115	14.1388317439172	13.3994114517469	12.5873087283335	13.0981966145272	12.2550285698187
gene_550	8.2045711442492	8.5274770060604	9.01122725542325	12.506059588828	12.5693809595223	11.6375305515253	11.9307373375629	12.4535278676818	11.3134499409631	9.06339508128851	9.3987436919382	8.93073733756289
gene_551	10.6008421143873	11.3668685861671	11.4444972871038	12.1443395912478	12.0098286173681	11.1649069266757	12.272921326867	12.5894170757686	12.642728643769	12.3462366913902	12.7627972624982	12.0261775968892
gene_552	11.580729651599	12.3431857154479	11.9177450134432	9.8008998999203	9.61102479730735	9.34651373316563	9.56414948998573	9.83920378809694	9.54882190845875	13.0540955205507	12.5800229677539	11.9068905956085
gene_553	8.81698362325538	9.1623913287569	9.3037807481771	9.63117705570398	9.91587937883577	9.24792751344359	9.25266543245025	9.30606168942834	9.35314682549808	9.20945336562895	9.3264294871223	8.83289001416474
gene_554	10.5488219084588	11.8392037880969	11.2485206049384	12.9087678828492	12.5255208090951	12.2691266791494	12.0583300262057	13.1031238564781	12.2612134513661	12.4125698468052	12.4280984118325	11.631177055704
gene_555	12.0761475280225	13.2881451231534	13.2279167242015	12.4900987548842	12.2036538855296	12.2121923719085	12.1620765703743	13.0771495155897	12.5555477716471	13.7698378436294	13.6104481575295	13.0168082876866
gene_556	10.2526654324503	11.2425786894513	11.2538474849874	11.791162888555	12.0606959316876	10.9031286768123	11.3454052467178	12.3046365238073	11.3020676725265	11.8637991037288	12.5257654788219	10.9679467058127
gene_557	8.44294349584873	10.0402897210257	9.75321674917896	10.047123912114	10.0042204663182	9.31061278165953	9.52552080909507	10.2360141919001	9.57553924683453	9.90086680798075	10.2082343583398	9.83920378809694
gene_558	8.70735913208088	9.70563238736141	9.24792751344359	9.60362634498619	9.467605550083	9.38801728534514	9.32192809488736	9.82495874052852	9.69174351917128	10.0334230015375	9.95274124718649	9.64385618977473
gene_559	11.9192357860283	12.596888567028	12.497352893477	11.8193807908646	11.5127404628035	11.1661630826461	11.8033239190415	12.1808415655667	11.9840623696864	13.2867021393955	13.4494066149856	12.7019561782681
gene_560	8.60733031374961	9.36194377373524	9.05256805080415	11.1260591160707	10.3365065598103	10.2877123795494	10.3420746679991	10.9643408677924	9.97871045910636	10.240791332162	9.63481105017172	9.44914864537544
gene_561	8.21916852046216	8.55842071326867	9.27844945822048	9.35093918154643	9.82177398197057	9.49785183695112	8.76155123244448	9.22881869049588	9.66355810421727	9.25502856981873	9.4777582664439	9.25738784269265
gene_562	9.24555270625568	9.91587937883577	9.97441458980553	11.3128829552844	11.4767462039395	10.6247954558602	10.667111542075	11.1749256825007	10.7168194613299	10.642051692928	10.9679467058127	10.1484765821783
gene_563	8.95128471496697	9.34872815423108	9.31741261376487	10.3454052467178	10.7021726853655	9.72451385311995	9.92777796208234	10.4848228942621	10.0251395622785	10.0953970227926	10.4501802471648	9.49185309632968
gene_564	10.140829770773	10.3901689562002	10.1885888457073	11.8392037880969	11.9837061926593	10.8241632097442	11.5569849575945	11.7064960180612	10.8872206154684	11.539158811108	11.7120970510875	10.7073591320809
gene_565	11.6733090755617	12.1350679457778	11.9618114080872	13.1842554954053	13.3857276134184	12.7909593336988	12.8972782474113	13.3512153218556	12.2827988586835	12.8401878240405	13.2211339423571	12.3250243101914
gene_566	9.29920801838728	9.2336196767597	9.01402047031493	8.3264294871223	10.3901689562002	9.4797802640291	10.4210128557792	10.1586096882145	9.80251636512122	8.53915881110803	11.3890935219045	9.58308276750293
gene_567	9.38370429247405	9.41362792902417	9.93369065495224	11.5435152161522	11.6899979714194	11.0546043179607	11.5526690975143	11.6537407787066	10.8917837032183	10.2131042196419	10.4125698468052	9.7632123668144
gene_568	8.73131903102506	9.55650605467193	8.93073733756289	9.75988818322183	10.0901124196643	9.23122118071119	9.44294349584873	9.94544383637791	9.4757334309664	9.68999797141944	9.82177398197057	8.93663793900257
gene_569	9.05528243550119	9.58120058192496	9.92629599478111	10.6733090755617	10.4584066132365	9.99293833616581	10.9001120629775	11.1098306542788	11.43410692861	10.8297227350861	11.0306671362469	10.6934869574993
gene_570	10.5717526435035	11.2209828510818	11.3145832442742	13.0520585346269	13.3970060685724	12.7793089739599	12.819580375155	13.3501104433479	12.6384359139905	11.7992816215219	12.2694189297411	11.5745935273376
gene_571	8.97727992349992	9.25029841790633	9.04712391211403	10.3037807481771	9.9686667931952	9.49185309632968	10.0914353863236	10.0861362250273	9.9395792143147	9.60917873814198	9.49585502688717	9.1548181090521
gene_572	9.72109918870719	10.5264992391366	10.6257088430645	11.2240016741981	10.652844973002	10.5868397879618	10.667111542075	11.2819300269554	11.0620461377205	11.2033480029798	11.0216740428584	10.6402449362223
gene_573	10.4978518369511	11.2240016741981	11.2027360432502	12.2134080408583	11.6537407787066	11.1767964781476	12.0781508077346	12.4220647661728	12.2769967392971	12.4665863377192	12.2656150464845	11.9214690605314
gene_574	11.2491134527137	11.8419573990995	11.3342732853072	12.6974020075027	12.1953722074027	11.2366122002158	12.3032099489448	12.6803595235137	12.2502984179063	13.0491678723722	12.9948837419708	11.9943534368589
gene_575	10.6510516911789	11.8008998999203	11.3679607096416	13.3436021377457	13.1839454717572	12.163335192082	12.4706588740606	13.3661855889281	12.120237877342	12.4374920101254	12.3431857154479	11.4843194236443
gene_576	9.07948478382682	10.1947568544222	9.78463484555752	11.5488219084588	11.0084286220706	10.3387363825739	10.7202442582876	11.4481163054095	10.8501868376458	10.868822554775	10.6653359171852	10.1922928144708
gene_577	8.98584193700334	9.96722625883599	10.2312211807112	11.5294305541462	11.0195907283579	11.4387918525783	10.7021726853655	11.5147140541385	10.9008668079807	10.6492561775173	10.2094533656289	10.3026389237876
gene_578	7.90689059560852	7.7279204545632	8.46352437327118	8.3264294871223	8.7714894695006	8.34872815423108	8.59245703726808	8.74819284958946	8.9188632372746	8.19967234483636	8.56985560833095	8.04984854945056
gene_579	8.21431912080077	8.2807707701306	9.18487534290828	9.59245703726808	9.65105169117893	9.43045255166553	9.3037807481771	9.37503943134693	9.8703647195834	9.20945336562895	9.211888294546	9.01959072835788
gene_580	8.81698362325538	8.22881869049588	9.06339508128851	9.12153351734003	9.90237511448603	9.4178525148859	9.36194377373524	9.01122725542325	9.27146302790437	8.6582114827518	9.10852445677817	8.78463484555752
gene_581	8.73131903102506	8.59991284218713	9.00281501560705	9.62388149001346	10.0237543532994	9.3037807481771	9.4777582664439	9.53915881110803	9.25266543245025	9.5660540381711	9.7632123668144	8.93073733756289
gene_582	8.70735913208088	7.93663793900257	8.73131903102506	9.06608919045777	9.9395792143147	9.49585502688717	9.21431912080077	8.78463484555752	9.1006623390052	8.72451385311995	9.09539702279256	8.91288933622996
gene_583	8.78790255939143	8.65105169117893	9.43671154213721	9.4157417682901	10.3275526440812	9.7431513941125	9.76652890859886	9.6724253419715	9.93369065495224	9.37503943134693	9.7431513941125	9.4157417682901
gene_584	9.44708322620965	10.1163439612375	10.5196362528432	11.1674181458317	11.0091287895393	10.2726297849764	11.5574637015978	11.7189609119842	11.9480021309777	11.3151495622563	11.733015321686	11.2859801059282
gene_585	11.3624918060461	11.7120970510875	11.0154150523867	11.4609677625704	11.7661147575867	10.9621730311097	11.0299773465896	11.4356702609366	10.4807902010958	12.8705573743264	13.2291192206586	11.5722265127937
gene_586	8.83920378809695	9.2240016741981	9.43879185257826	10.140829770773	10.8603110549195	10.047123912114	9.90086680798075	10.3106127816595	9.9307373375629	9.9957671508778	10.635718120331	9.64024493622235
gene_587	10.2131042196419	10.5255208090951	10.5313814605163	13.0431982089002	13.1966021265232	12.4714211964249	12.6967502365222	12.9507381360474	11.9351650496037	11.3420746679991	11.7817695118631	10.9787104591064
gene_588	9.47167521439204	10.007027266894	10.4008794362822	11.0967151544885	11.2801907922169	10.3890935219045	10.8849336479498	11.2772874001304	11.2550285698187	11.0014081943928	11.3224915375975	10.7253662578956
gene_589	9.99293833616581	10.2131042196419	10.2288186904959	11.1478408936723	11.2836671674915	10.5117526537674	10.8917837032183	11.0687782779854	10.283088353024	11.2425786894513	11.2051823262286	10.4948555844912
gene_590	10.6474584264549	11.4913520735634	10.8525295094042	13.3346922876939	12.4988492065317	11.8257538328831	12.5085375953473	12.9726208620587	12.0573148777827	12.4759866908707	12.4199601778479	11.5660540381711
gene_591	8.61102479730735	8.85174904141606	8.91587937883577	9.64745842645492	9.9686667931952	9.77478705960117	9.467605550083	9.83920378809694	9.4283601727043	9.15987133677839	9.36632221424582	8.99717948093762
gene_592	9.66533591718518	10.1382718001722	10.8089641749193	11.01471792986	11.0161118382205	10.5727002264873	10.7090838125503	11.0498485494506	11.403012023575	10.5304063370991	10.5255208090951	10.1749256825007
gene_593	10.5216004397237	11.3782948559119	10.9083926207738	12.0623834918763	11.4346282276367	11.1516508299734	11.360298426618	12.281060671677	11.1143930548673	12.3054917921107	11.9650627567446	11.1150436501617
gene_594	8.72451385311995	8.10852445677817	8.5274770060604	9.4898479604393	9.55842071326867	8.94836723158468	9.37286506011259	9.08480838780436	9.01402047031493	8.62570884306447	8.77807712953536	8.29462074889163
gene_595	9.87190523765919	10.5127404628035	10.4210128557792	11.567480801143	11.6604416502092	10.6865005271832	11.0814834380937	12.0216740428584	11.0881256921882	11.0464419480073	11.4542992936199	10.2155329997457
gene_596	10.5717526435035	11.004922678569	11.0960562391809	12.0569763361782	11.5882461520448	11.5013396180614	11.7052003780631	12.2755425560867	11.5622424242211	12.2042654561368	12.0430272835945	11.3066313617125
gene_597	9.10328780841202	9.14210705730255	9.27612440527424	10.4008794362822	10.1522848423066	9.616548843779	9.63117705570398	10.0056245491939	9.51963625284321	10.5915223465707	10.3353903546939	9.43045255166553
gene_598	11.4542992936199	12.0851404617018	11.4351493383669	11.3392933001801	11.382083590142	10.5255208090951	10.8517490414161	11.1842554954053	10.2288186904959	12.9813888961172	12.990635833003	11.8269456504155
gene_599	12.6379833037779	13.0858043802781	12.8067509891495	13.6633357234784	13.6467836918378	12.8603110549195	13.210214722468	13.8390069003394	13.0702886899617	14.0282514281628	14.2856911913301	12.9168124977098
gene_600	8.96289600533726	8.68299458368168	9.4797802640291	9.9395792143147	10.4563544151083	9.7797193551434	9.76818432477693	9.86418614465428	9.82495874052852	9.6812384117778	10.1085244567782	9.44914864537544
gene_601	8.4757334309664	8.42206476617281	9.14720492494223	9.29232163280204	9.85330955540367	9.22641219278879	9.1623913287569	9.1548181090521	9.28540221886225	9.36413465500805	9.49785183695112	9.00842862207058
gene_602	8.93663793900257	9.467605550083	8.95419631038688	9.5077946401987	10.1959872980285	9.24079133216196	9.2336196767597	9.7364019313183	9.17242750864548	10.0552824355012	10.4210128557792	9.06608919045777
gene_603	9.1006623390052	9.84077792359505	10.0874628412503	10.929998062609	10.9143851321554	9.97441458980553	11.1019756709492	11.3208005488816	11.5569849575945	10.9893944998447	11.3858624006415	10.7607199474656
gene_604	9.00562454919388	9.40087943628219	9.99293833616581	10.581200581925	10.6969675262343	9.90086680798075	10.7414669864011	11.0175044011094	11.3923174227788	10.7523806465529	11.1836353814732	10.7004397181411
gene_605	7.88874324889826	8.20945336562895	8.02236781302845	8.93073733756289	9.60917873814198	9.02236781302845	8.4998458870832	8.57364718749332	8.49185309632968	8.28540221886225	8.74819284958946	8.2336196767597
gene_606	8.99717948093762	9.6812384117778	10.0808175276083	10.7090838125503	10.5018371849023	10.1305705628054	11.0223678130285	11.211279947482	11.6077926419192	10.90989308377	11.2137117981057	10.9359016822676
gene_607	10.2479275134436	10.4262647547021	11.12153351734	12.4599438483749	13.0618774310559	11.4853261892405	12.1667907507182	12.4642904738508	11.9964734887332	11.4883422775325	12.2173519052703	10.8177831217745
gene_608	10.6266216523584	11.4141566792741	11.2057932493972	12.8944388545623	13.1530769661067	12.1337844091799	12.6070990940936	12.852919585124	12.0119260663068	11.856814552503	12.2324209271761	11.1623913287569
gene_609	10.0927571409199	10.3837042924741	11.5386739530827	11.7793089739599	11.7138160802345	11.4040771362412	11.3342732853072	11.868822554775	12.1360298493856	11.4625022725973	11.7112367677938	11.1357092861044
gene_610	9.4093909361377	10.3498340914572	10.1711767976518	10.7640422173066	10.9527412471865	10.0768155970508	9.67771964164101	10.3072008091408	9.69174351917128	11.5132341138061	11.3370643386847	10.2667865406949
gene_611	9.32418054661874	10.0834793273318	10.5980525001616	11.2508905357233	11.1452953349336	10.0443941193585	10.9950604670327	11.3728650601126	11.5989829710361	11.3987436919382	11.6648916692861	11.0361736125535
gene_612	10.120237877342	10.5774288280357	10.2911706993219	11.6234242898699	11.661778097772	10.9083926207738	11.1736771363034	11.631177055704	10.9432473959016	11.3359485652023	11.311748315005	10.4614794472862
gene_613	9.29462074889163	8.90689059560852	9.71252700043982	10.1150436501617	9.67595703294175	9.9351650496037	9.98868468677217	10.0334230015375	10.1724275086455	9.89026427702111	9.88874324889826	9.64925617751731
gene_614	11.9480021309777	12.9384769386664	12.4335854411505	12.5164387346079	12.347898144596	11.8045344029952	12.1570310743784	12.7625896655426	12.0361736125535	13.63106334575	13.5458091373666	12.4165336601996
gene_615	8.73131903102506	8.18487534290828	9.01680828768655	9.22881869049588	8.98299357469431	9.4199601778479	9.00562454919388	8.79766152585376	9.15734693536284	8.93073733756289	8.7944158663501	8.92184093707449
gene_616	10.9151324489507	11.4040771362412	11.2911706993219	13.199365616858	12.6816776552097	12.262388523751	12.4614794472862	13.0308395321414	12.2891543537234	12.6508273741388	12.512987309419	11.7797193551434
gene_617	9.68999797141944	9.6183855022586	10.6202198255075	11.3744961456915	11.567480801143	11.1221809012598	10.9665054519057	11.2021238238305	11.3998119593257	10.7780771295354	11.3111806600534	10.6320864128352
gene_618	9.84077792359505	9.96000193206808	10.2288186904959	11.0741414627525	10.6821167649501	10.6174674652942	10.4146852358072	10.6987046667703	10.2854022188622	11.4178525148859	10.9837061926593	10.4532706340106
gene_619	9.2807707701306	9.31288295528436	9.94544383637791	10.8257538328831	10.6110247973074	10.1736771363034	10.9722618487333	11.0450770519349	11.4398308839814	10.8587580999354	11.2197735508929	10.7714894695006
gene_620	8.58871463558227	8.17492568250068	8.59245703726808	9.3264294871223	9.38586240064146	9.2215871212648	9.11634396123747	8.95710204156229	8.91587937883577	8.98868468677217	8.94544383637791	8.66888498426625
gene_621	10.1045987535644	10.6891244049133	10.8925428166486	12.8362476466879	13.0254856568084	12.0881256921882	12.2632692003727	12.8378250091967	11.8856963733394	11.5357613779867	12.129283016945	11.1176431013891
gene_622	11.0940776856719	11.4548133485125	11.4640351521899	13.4869606863897	13.5880118532151	12.7675637662868	12.8953859398985	13.2788849888022	12.2097579565814	12.5206186805563	12.5018371849023	11.7553048882624
gene_623	7.52356195605701	7.86418614465428	8.3083390301394	9.02513956227851	9.2667865406949	9.08746284125034	8.53915881110803	8.77478705960117	8.76818432477693	8.6147098441152	8.65105169117893	8.3083390301394
gene_624	10.3320365483617	11.2306209331299	11.0209799389042	12.7088683402117	12.8744050764095	12.062720767165	12.1833252245246	12.8759412884976	11.9683067944308	12.0640690803855	12.4494066149856	11.2082343583398
gene_625	10.7498694273968	11.5627194270493	11.1680452682241	13.3613955331659	13.6052480015658	12.9756688735939	12.6624458575807	13.5494237084261	12.467605550083	12.4721831161895	12.9856640790187	11.7553048882624
gene_626	8.11374216604919	8.12928301694497	9.11113567023471	9.15228484230658	9.51963625284321	8.94251450533924	9.04984854945056	9.04984854945056	9.28771237954945	8.84235034341381	8.99717948093762	8.63662462054365
gene_627	9.89330153086056	10.0620461377205	10.7431513941125	9.58871463558226	10.2620948453702	9.47370574961941	10.2419831496943	10.3442959079158	10.4787696194758	10.2934716488381	11.0396045179538	10.0687782779854
gene_628	9.03066713624694	8.5274770060604	9.33539035469392	9.27612440527424	9.3037807481771	8.99435343685886	9.45121111183233	9.14210705730255	9.3083390301394	9.4283601727043	9.35535109642481	9.06339508128851
gene_629	12.2360141919001	13.0411457674763	12.7357675472666	13.7089760804037	13.8080591910689	12.8464698099232	13.1739893741665	13.9732489204838	12.977995368613	14.0606115018388	14.1657706513838	13.0272148851598
gene_630	8.3264294871223	8.58496250072116	9.03617361255349	9.5018371849023	9.9657842846621	9.1548181090521	8.93663793900257	9.24792751344359	9.28540221886225	9.63843591399047	9.4998458870832	8.94544383637791
gene_631	9.02790599656988	8.4262647547021	9.25974326369078	10.0361736125535	10.6064052126978	9.4898479604393	9.83130724380205	9.4898479604393	9.75822321472672	9.6147098441152	9.70217268536555	9.32418054661874
gene_632	11.5760118742068	12.0168082876866	11.617008227652	12.9115792414021	12.3788367132106	11.5082899861403	12.1350679457778	12.8099690471762	11.5127404628035	13.4957301344453	13.0647427647503	12.2230966903477
gene_633	15.5070203215201	15.8512122246505	15.8008240836569	14.8754613979164	14.3330854506017	14.4922913485641	15.1605805295375	15.7998381094906	15.4434939883237	16	15.9995156155483	15.4206510843698
gene_634	8.82017896241519	8.74146698640115	9.22641219278879	9.46964181723952	9.66711154207503	9.40514146313634	9.58683978796183	9.79603960882977	9.58496250072116	9.39446269461032	9.64385618977473	9.1623913287569
gene_635	10.8579809951276	10.9395792143147	11.0423433797937	12.8989792046225	12.3600240195719	12.0073777333213	12.1767964781476	12.53843146295	11.5755392468345	12.6941402040764	12.2395985292491	11.5454471816781
gene_636	12.5823772356407	13.0161118382205	13.8347673014054	13.1086877961546	13.0911047583765	12.8503822056522	12.9762060901486	13.7221671397819	13.5275991803452	13.9159727178867	14.0666778567995	13.3181190899755
gene_637	12.1045987535644	12.5493033685136	12.7142455176661	12.5926906153534	12.5028318040667	11.6825557410803	12.3244618559773	12.9492795790766	12.4014128787142	13.4978518369511	13.7408348261453	12.4483744596628
gene_638	10.0620461377205	10.7082217300384	10.410451351504	12.0084286220706	11.1143930548673	11.1427452767515	11.2425786894513	11.8630247102369	10.7490313820402	11.8548683832602	11.5660540381711	11.0014081943928
gene_639	9.01680828768655	9.09539702279256	9.19229281447077	9.84862294042934	9.7279204545632	9.60362634498619	9.4998458870832	9.62388149001346	9.47167521439204	10.2900188469326	10.0361736125535	9.46147944728616
gene_640	8.4262647547021	8.34429590791582	9.13699111208023	9.29462074889163	9.50382573799575	9.4655664048094	9.06608919045777	9.17492568250068	9.60733031374961	8.78790255939143	9.10852445677817	8.85174904141606
gene_641	9.21916852046216	9.78135971352466	10.3387363825739	11.1440208692669	10.7870863245516	10.075479149488	11.3077700318907	11.4093909361377	11.8513586490335	11.2697111211428	11.5961897561444	11.0647427647503
gene_642	7.57742882803575	8.75488750216347	8.82336724004624	9.25974326369078	9.7004397181411	9.36413465500805	8.44708322620965	9.30606168942834	9.39231742277876	8.87344411251538	8.96000193206808	8.77807712953536
gene_643	7.62935662007961	8.39660478118186	8.79766152585376	8.98868468677217	9.16992500144231	9.04439411935845	8.33091687811462	8.7004397181411	8.85798099512757	9.15734693536284	9.11634396123747	8.4998458870832
gene_644	7.54689445988764	8.53915881110803	9.26912667914942	9.18487534290828	9.49185309632968	9.2167458581953	8.48784003382305	9.0741414627525	9.5176693881338	8.73470962022584	8.90086680798075	8.60733031374961
gene_645	11.8583695998547	11.8340759534349	12.0552824355012	12.4199601778479	12.37964911776	11.8699793329	11.943613701614	12.2714630279044	11.8356556908398	13.4931048925391	13.2172004173675	12.380461065089
gene_646	9.11113567023471	9.34651373316563	9.44914864537544	10.471675214392	10.5333297323058	9.7565563225241	10.0014081943928	10.237209960755	9.7714894695006	10.4262647547021	10.539158811108	9.66355810421727
gene_647	9.65463602852797	9.4283601727043	9.79928162152192	10.0887882387169	9.86573327085176	9.5176693881338	9.98441845880114	9.76652890859886	9.83289001416474	10.3376219019925	10.2167458581953	9.55266909751427
gene_648	9.27612440527424	9.6202198255075	9.7380922596205	11.713386514937	11.2737955992143	10.7764330324447	10.6995724532873	11.1617617433047	10.3976746329483	10.6733090755617	10.4367115421372	9.958552715431
gene_649	13.764560631571	14.7393587074334	14.3115354705716	14.7674603139157	14.4712941706673	14.369938078677	14.419367708794	15.3118547254473	13.7264310561142	14.9744594044375	15.3041730416881	14.5894755970156
gene_650	9.2336196767597	9.98868468677217	9.6812384117778	12.0963857344527	11.6891244049133	11.2057932493972	10.8895039634115	11.8157835441282	10.61194694182	11.2360141919001	10.9679467058127	10.4777582664439
gene_651	10.0701209444768	10.9650627567446	10.5679560754155	11.4943556035328	11.2997804028585	10.4757334309664	11.1150436501617	11.2969162068793	11.0361736125535	12.0035179121086	11.7519624134609	11.2585660338899
gene_652	8.62570884306447	8.4594316186373	9.19475685442225	9.86418614465428	9.70217268536555	9.19721669311005	9.33315535031062	9.4797802640291	9.58308276750293	9.64205169292798	9.64024493622235	8.94836723158468
gene_653	8.7648715907361	9.2644426002266	9.18487534290828	11.2615073092021	10.4938554492408	10.2819300269554	10.4398308839814	10.9203528554151	10.0781508077346	10.2252074369435	9.68999797141944	9.54496443278924
gene_654	8.27146302790437	8.74483383749955	8.86418614465428	9.93663793900257	9.5660540381711	9.70217268536555	9.31741261376487	9.83605035505807	9.57553924683453	9.38801728534514	9.11634396123747	9.00281501560705
gene_655	8.14465824283188	8.3264294871223	9.06339508128851	9.5313814605163	9.4178525148859	9.36413465500805	8.86727873970966	9.10328780841202	9.3376219019925	9.6147098441152	9.36194377373524	9.1873520732005
gene_656	8.03342300153745	8.65463602852797	9.32192809488736	8.85798099512757	9.5352753766208	9.36632221424582	8.7648715907361	9.25266543245025	9.84077792359505	8.57742882803575	9.04984854945056	8.62205181945638
gene_657	9.9915218460757	10.9091430473399	10.6741922681457	11.5712786185146	11.4377520723236	11.1045987535644	10.5980525001616	11.4429434958487	10.9038818457362	12.017852331906	11.873828574887	10.9901039638575
gene_658	8.57364718749332	8.83289001416474	9.23122118071119	9.1873520732005	9.86573327085176	9.46352437327118	8.97441458980553	9.22641219278879	9.41151098801207	8.6582114827518	9.04165915163722	8.65105169117893
gene_659	9.00281501560705	8.82336724004624	9.4199601778479	9.54689445988764	10.0098286173681	9.6969675262343	9.45327063401062	9.44294349584873	9.3987436919382	9.97010589061218	9.79603960882977	9.41362792902417
gene_660	10.9381093262192	11.4757334309664	11.4335854411505	14.010877723007	14.0366887687957	13.6237672035603	13.3701424794954	14.02228111	13.0035179121086	12.6320864128352	12.7661147575867	11.8320988460391
gene_661	11.845097960973	12.4398308839814	12.2395985292491	12.4815471902033	12.3111806600534	11.6501542136751	12.0818162781092	12.5107641679179	11.9964734887332	13.6651138103352	13.7843281175791	12.9683067944308
gene_662	12.0748104611605	12.256503567433	11.7317432907078	12.4099212412497	12.6304946615056	11.7465143211385	12.1382718001722	12.2822196956726	11.6375305515253	13.2759789649756	13.5939746192773	12.2559137493378
gene_663	8.04439411935845	8.21916852046216	9.08214904135387	9.17242750864548	9.55650605467193	8.8703647195834	8.92184093707449	9.01402047031493	9.32418054661874	9.01680828768655	9.2336196767597	8.62935662007961
gene_664	8.93957921431469	9.23122118071119	10.1484765821783	9.9469062744564	10.6211361132746	9.90538700501813	9.90839262077375	10.3793783670713	10.5603328342124	10.1072170755914	10.8525295094042	9.76983784362944
gene_665	10.7389366816761	10.8025163651212	10.5933911227917	12.7391477099865	12.7262181593322	12.1649069266757	12.3179778224071	12.3165643853969	11.2784494582205	12.0667619323869	12.1987519651937	11.3359485652023
gene_666	10.0848083878044	10.5264992391366	10.2106713437856	13.0182001788132	12.2449583931511	11.7710767402628	12.1519678709682	12.8011020571463	11.4501802471648	11.6781599575428	11.4614794472862	10.4767462039395
gene_667	8.58120058192496	8.45121111183233	9.5058115539196	9.76652890859886	9.63662462054365	9.50382573799575	9.40726776424473	9.44294349584873	9.71252700043982	9.44914864537544	9.35974956032233	9.06608919045777
gene_668	10.0279059965699	10.9751314569213	10.4553272203046	12.5420645422834	11.6679985356725	11.3331553503106	11.2969162068793	11.9847744600468	10.8462739113499	12.0209799389042	11.5415806599912	10.7623820387104
gene_669	10.7548875021635	11.581200581925	11.782588759495	12.3440184398813	11.9729797860663	11.3831642606351	11.5783726913608	12.0115767031762	11.7026056021102	12.6456584324087	12.415477707698	12.2822196956726
gene_670	11.6465587101545	12.2588604314098	11.859146495426	13.1576627272085	13.2327207079649	12.3638609767295	12.7127419270757	13.4199601778479	12.3137333502638	13.2168973938334	13.3615326128411	12.4064707685293
gene_671	10.604553229079	11.3162815317462	11.1522848423066	14.525581980417	14.4382720561248	13.4120405145517	13.5268659793938	14.3917806060132	13.3303567169579	12.5444815223108	12.801910402897	11.7073591320809
gene_672	8.98868468677217	10.1150436501617	10.8376279331714	12.1620765703743	11.5526690975143	11.3955341354623	11.4747199465265	12.2410893788609	12.2854022188622	11.1039434298916	11.3054917921107	11.2330204264745
gene_673	7.68650052718322	8.09275714091985	8.60733031374961	9.17741953798924	9.02513956227851	9.04712391211403	8.6582114827518	9.05799172275918	9.06069593168755	8.87344411251538	8.82336724004624	8.59991284218713
gene_674	7.5077946401987	7.93073733756289	8.41362792902417	8.78463484555752	9.11374216604919	8.97441458980553	8.24317398347295	8.54689445988764	8.90388184573618	8.54303182025524	8.7176764230664	8.34872815423108
gene_675	8.28540221886225	9	9.49585502688717	10.2360141919001	10.3094763538411	9.66888498426625	9.5660540381711	10.0887882387169	10.0334230015375	9.92481250360578	9.98868468677217	9.36413465500805
gene_676	9.80413102118332	10.1548181090521	9.89481776330794	12.3381792499001	11.9147588389419	11.360298426618	11.5444815223108	11.9410476063406	10.8447057644119	11.6741922681457	11.5769566647061	10.4491486453754
gene_677	9.78135971352466	9.6147098441152	10.3597495603223	11.7308946465417	11.9410476063406	11.0347989625773	11.2940463132715	11.5929241556276	11.2443638351205	11.429406741514	11.6492561775173	10.5584207132687
gene_678	10.4604558963096	11.0098286173681	10.9621730311097	13.0991834100793	12.9285183752579	12.0552824355012	12.5456884955602	12.8630247102369	12.2752515434703	12.3219280948874	12.6316318059176	11.6434052771157
gene_679	9.03617361255349	9.32867492732795	10.0980320829605	11.103287808412	11.3717766443379	10.7193888209421	10.8073549220576	11.0028150156071	10.9454438363779	10.3663222142458	10.6733090755617	9.958552715431
gene_680	9.5077946401987	9.4262647547021	9.87190523765919	13.257977058564	13.1339449137182	12.5553081014013	12.5507467853832	12.763004829586	11.8841705191084	11.2131042196419	11.270295326472	10.5488219084588
gene_681	9.2240016741981	9.43045255166553	10.6156296369681	11.3420746679991	11.1305705628054	10.4501802471648	11.5665297826242	11.5245417150359	12.0834793273318	11.4762399063239	11.8902642770211	11.4210128557792
gene_682	9.38154295118458	9.06339508128851	9.29001884693262	10.6064052126978	10.5176693881338	9.82495874052852	10.2264121927888	10.0292872269682	9.5980525001616	10.654636028528	10.6339034093485	9.68825030913318
gene_683	8.62570884306447	8.13442632022093	9.20212382383046	9.68825030913318	9.89026427702111	9.25974326369078	9.34207466799914	9.12412131182919	9.55266909751427	9.65105169117893	9.85018683764577	9.15987133677839
gene_684	9.82654848729092	9.8917837032183	10.3858624006415	11.7636273517276	11.5896511465148	10.8265484872909	11.7291958591321	11.8121773055144	11.8328900141647	11.7021726853655	11.9936460600166	11.380461065089
gene_685	8.29920801838728	8.25738784269265	8.66533591718518	9.33539035469392	9.1006623390052	9.00281501560705	9.14974711950468	9.05528243550119	9.01402047031493	9.26912667914942	9.1548181090521	8.84862294042934
gene_686	9.74819284958946	9.97584796800679	10.9614496943982	11.0734721539765	10.5830827675029	10.654636028528	10.6510516911789	11.1039434298916	11.5915223465707	11.6003775531078	11.4040771362412	10.8089641749193
gene_687	10.7047682393626	10.8993569229231	10.9643408677924	10.270295326472	9.89481776330794	9.63662462054365	10.1497471195047	10.3365065598103	9.8856963733394	12.135388651579	11.6675551070411	11.3174126137649
gene_688	10.8649599151426	11.6022349013411	11.0209799389042	12.724087461794	11.9016211583461	11.5122466428292	12.0546043179607	12.664447284548	11.3837042924741	12.8378250091967	12.3309168781146	11.7640422173066
gene_689	7.77478705960117	7.63662462054365	8.61102479730735	8.78463484555752	8.55074678538324	8.52356195605701	8.5274770060604	8.54689445988764	8.86418614465428	8.81378119121704	8.85798099512757	8.57364718749332
gene_690	8.37503943134692	8.56224242422107	8.77478705960117	9.58308276750293	8.90989308377004	8.70735913208088	8.93369065495224	9.11113567023471	8.87958324961278	10.4470832262097	9.81217730551445	9.31741261376487
gene_691	10.0126245388651	9.9307373375629	10.3241805466187	10.4199601778479	10.2360141919001	9.77807712953536	10.2957689344205	10.4767462039395	10.0552824355012	11.5176693881338	11.2520740427962	10.5877775163282
gene_692	9.44914864537544	9.57742882803575	9.99293833616581	12.7903484967519	12.3704149688797	12.3415188232452	11.9498267107591	12.2931842307595	11.7899411283909	11.333714426094	11.2221911384563	10.5488219084588
gene_693	8.8610869059954	8.8073549220576	9.93663793900257	10.1241213118292	9.87498134765377	9.7262181593322	9.85174904141606	10.0126245388651	10.4439795426013	10.5708044377245	10.4470832262097	10.0593444608244
gene_694	7.83920378809694	7.88874324889826	8.4998458870832	9.9686667931952	9.4594316186373	9.19475685442225	9.27379559921427	9.43254190038826	9.18487534290828	9.14210705730255	8.98013957763916	8.6183855022586
gene_695	9.36413465500805	9.0389189892923	10.1749256825007	10.6969675262343	10.1761731491075	10.103287808412	10.319672120947	10.4573808790725	10.6829945836817	11.103287808412	10.9255544398736	10.4747199465265
gene_696	7.73470962022584	7.53138146051631	8.35755200461808	9.23601419190009	8.89178370321831	8.71080643369935	8.84862294042934	8.83289001416474	8.78790255939143	9.12153351734003	8.99717948093762	8.4998458870832
gene_697	7	6.96578428466209	7.63662462054365	7.52356195605701	7.9188632372746	7.61470984411521	7.54689445988764	7.55458885167764	8.17492568250068	7.62935662007961	7.68650052718322	7.53915881110803
gene_698	11.5636729598275	12.4714211964249	12.963257356633	14.7023350443687	14.5212323583234	14.4446266942027	13.9370059265166	14.7315311764619	14.4735789248608	13.3924515957657	14.0219342457702	13.2233984147116
gene_699	8.14465824283188	7.94836723158468	9.19967234483637	11.1357092861044	11.0667619323869	10.6899979714194	10.4858293087019	10.6220518194564	10.4594316186373	9.82177398197057	9.86573327085176	9.53332973230583
gene_700	11.2591547688668	11.0801513096141	11.8233672400462	12.7300455028792	12.6409227351735	12.3671416945524	12.6384359139905	12.9340593949008	12.9227702092747	12.9650627567446	13.0342831309619	12.5107641679179
gene_701	7.65105169117893	7.59991284218713	8.60733031374961	9.37068740680722	9.68999797141944	8.92184093707449	9.06069593168755	9.29462074889163	9.64205169292798	8.8008998999203	9.66355810421727	8.5274770060604
gene_702	11.3998119593257	11.3077700318907	12.2957689344205	12.7917733808587	12.482555891549	12.1978309980122	12.4635243732712	12.6541884730595	12.6523968614777	13.195679785496	13.1318569606088	12.7673568541257
gene_703	10.4429434958487	9.95564990752838	10.4797802640291	9.67771964164101	9.5176693881338	9.21916852046216	9.5980525001616	9.41362792902417	9.1623913287569	12.1299269335104	12.0677704574478	11.3241805466187
gene_704	9.33091687811462	9.63662462054365	10.2609195336629	9.03066713624694	8.63662462054365	8.4093909361377	8.54303182025524	8.66533591718518	8.55842071326867	11.0947375050481	10.6750749203854	10.3049216695817
gene_705	9.72109918870719	10.1395513523988	9.81858217748086	12.8494051009478	11.8595347863827	11.9490971557292	11.5816713585781	12.1978309980122	11.1836353814732	11.7948219733312	11.0894504811159	10.6456584324087
gene_706	7.65105169117893	7.61470984411521	8.40514146313634	10.7262181593322	9.91587937883577	10.3837042924741	9.6183855022586	10.0887882387169	9.82017896241519	9.14210705730255	8.2336196767597	8.68299458368168
gene_707	8.0389189892923	8.01680828768655	9.67595703294175	11.7176764230664	10.6891244049133	11.2039597032395	10.5915223465707	11.2008986050384	11.2567983860794	10.1736771363034	8.90388184573618	10.0361736125535
gene_708	8.98013957763916	9.467605550083	9.12928301694497	11.3520434257954	10.667111542075	10.5802585674998	10.4199601778479	10.8478403556307	9.97010589061218	10.9527412471865	10.4512111118323	10.1661630826461
gene_709	8.7176764230664	9.2215871212648	10.4958550268872	9.467605550083	8.75822321472672	9.48179943166575	9.11113567023471	9.60917873814198	10.3037807481771	10.1623913287569	10.0098286173681	10.1861142395416
gene_710	12.1636496760158	12.4160057805593	13.3753109974731	14.0683584383174	13.6826654642458	13.1397112166619	13.5704486998258	14.0513788996875	13.8074555529676	13.6053637644578	13.5273548214284	13.3456824481868
gene_711	7.9188632372746	8.22881869049588	8.06608919045777	8.96578428466209	10.7414669864011	8.55074678538324	7.97154355395077	9.01402047031493	8.18487534290828	9.01680828768655	9.8281364841941	7.94251450533924
gene_712	7.82654848729092	7.78790255939143	7.3037807481771	8.90388184573618	8.99717948093762	8.4998458870832	8.27612440527424	8.876516946565	7.74819284958946	8.72451385311995	9.00842862207058	7.97727992349992
gene_713	6.6582114827518	6.68650052718322	6.52356195605701	6.62935662007961	6.5077946401987	6.62935662007961	6.6582114827518	6.64385618977473	6.64385618977473	6.59991284218713	6.6724253419715	6.62935662007961
gene_714	6.62935662007961	6.64385618977473	6.58496250072116	6.61470984411521	6.58496250072116	6.64385618977473	6.71424551766612	6.6582114827518	6.61470984411521	6.59991284218713	6.64385618977473	6.64385618977473
gene_715	6.6724253419715	6.6582114827518	6.76818432477693	6.62935662007961	6.62935662007961	6.58496250072116	6.6724253419715	6.64385618977473	6.61470984411521	6.62935662007961	6.68650052718322	6.61470984411521
gene_716	6.6724253419715	6.64385618977473	6.58496250072116	6.62935662007961	6.64385618977473	6.62935662007961	6.64385618977473	6.68650052718322	6.6582114827518	6.6582114827518	6.59991284218713	6.64385618977473
gene_717	6.62935662007961	6.6582114827518	6.56985560833095	6.70043971814109	6.61470984411521	6.74146698640115	6.6582114827518	6.61470984411521	6.62935662007961	6.62935662007961	6.61470984411521	6.64385618977473
gene_718	6.6582114827518	6.64385618977473	6.61470984411521	6.64385618977473	6.70043971814109	6.55458885167764	6.64385618977473	6.61470984411521	6.58496250072116	6.64385618977473	6.59991284218713	6.62935662007961
gene_719	6.68650052718322	6.58496250072116	6.62935662007961	6.70043971814109	6.74146698640115	6.6724253419715	6.64385618977473	6.64385618977473	6.61470984411521	6.6582114827518	6.6582114827518	6.64385618977473
gene_720	6.6724253419715	6.56985560833095	6.52356195605701	6.70043971814109	6.70043971814109	6.61470984411521	6.6724253419715	6.61470984411521	6.64385618977473	6.6724253419715	6.62935662007961	6.61470984411521
gene_721	6.6724253419715	6.64385618977473	6.56985560833095	6.64385618977473	6.64385618977473	6.68650052718322	6.62935662007961	6.64385618977473	6.59991284218713	6.6582114827518	6.59991284218713	6.6582114827518
gene_722	6.64385618977473	6.61470984411521	6.59991284218713	6.62935662007961	6.59991284218713	6.6582114827518	6.62935662007961	6.64385618977473	6.58496250072116	6.6724253419715	6.61470984411521	6.6582114827518
gene_723	9.64385618977473	10.5372184005386	9.77807712953536	10.410451351504	10.2957689344205	10.0195907283579	10.2796105810525	10.8376279331714	10.4189067312579	10.8641861446543	10.6054795180617	10.1996723448364
gene_724	11.1724275086455	11.634357301138	11.502334580198	13.4384020227968	13.5557874020838	12.6947931549999	12.8342735152347	13.2689805316498	12.3227731764546	12.2591547688668	12.6934869574993	11.6974020075027
gene_725	10.6882503091332	11.5891829670394	10.8376279331714	13.2591547688668	12.9769220678511	12.0437108633472	12.6220518194564	13.1777309670333	11.7257922714942	12.0265234425198	12.3882864197626	11.3619437737352
gene_726	9.05799172275918	9.67948009950545	9.51569983828404	10.4304525516655	10.2934716488381	9.46964181723952	10.4491486453754	10.5999128421871	10.6447575925163	10.2597432636908	10.3331553503106	9.98013957763916
gene_727	8.90689059560852	9.88264304936184	9.23840473932508	10.0861362250273	10.3815429511846	9.49585502688717	9.87498134765377	10.5745935273376	10.1623913287569	10.2749604721406	10.5107641679179	9.8008998999203
gene_728	9.82017896241519	10.4051414631363	9.71424551766612	10.2167458581953	10.3944626946103	9.25502856981873	10.4706588740606	10.7944158663501	10.1686721181322	10.9447120610435	10.9879745242962	10.1774195379892
gene_729	11.5598550415136	11.7313190310251	11.211279947482	10.7540523675289	10.7313190310251	10.0714623625566	10.929258408637	11.078817949962	10.3409627642517	12.199365616858	12.5033288566267	11.4828079567267
gene_730	8.24317398347295	8.70735913208088	8.70390357344466	8.92777796208234	9.4655664048094	8.58871463558227	8.40514146313634	9.06339508128851	9.1006623390052	9.11374216604919	9.64385618977473	8.68650052718322
gene_731	9.16992500144231	9.68825030913318	9.67948009950545	10.7747870596012	10.57931593758	9.84862294042934	10.7879025593914	11.0161118382205	10.8986013874039	10.7439928610602	10.9498267107591	10.3060616894283
gene_732	12.161446847518	12.5330863421676	11.3020676725265	13.346375218928	13.093417564388	12.3663222142458	12.9461752407236	13.4245599837423	11.8707500033461	13.3604356105711	13.5017128092791	12.2827988586835
gene_733	13.0459302632916	13.6597729618816	12.9858419370033	15.6454614217416	15.8934200439213	15.0654582098633	15.132580055624	15.8326675419793	14.6577092196143	14.0814834380937	14.4785168476765	13.3046365238073
gene_734	10.1484765821783	10.4220647661728	9.97584796800679	11.8324944843361	11.5444815223108	10.8153832958135	11.4162697445232	11.4848228942621	10.4450148458684	11.4398308839814	11.4199601778479	10.4938554492408
gene_735	15.2885056436943	15.7540262617803	14.724087461794	9.82017896241519	9.7797193551434	9.13442632022093	9.08214904135387	9.6812384117778	9.6147098441152	15.8491118404445	15.6965057464709	14.4349539439005
gene_736	12.418379719365	13.5105169405947	13.3503867423128	13.8132801684508	13.5936245497061	13.2415363334906	13.7103759712045	14.2875681028314	13.8603110549195	13.7713862982601	14.0210667201633	13.2437690319619
gene_737	14.4932925683247	14.921329582111	14.1624700076237	14.3305668028803	13.8725786973951	13.4917278569493	14.2402696022316	14.6776095416645	13.7235542953587	15.1454943685327	15.3792091220843	14.3628342205543
gene_738	13.2240016741981	13.4398308839814	12.4483744596628	13.4426843678658	13.5612879451648	12.7982692749497	13.4123052049553	13.5617652636277	12.1140676471653	14.2151537722796	14.3743602923046	13.0122753448561
gene_739	14.66439172683	14.5187760794617	13.3701424794954	8.7279204545632	8.78790255939143	8.51963625284321	8.61102479730735	8.97441458980553	9.85330955540367	15.1659668803582	15.0057561119304	14.0106155181099
gene_740	9.36632221424582	9.5274770060604	9.72280753116955	11.1510165388922	10.813781191217	10.4325419003883	10.581200581925	10.7108064336994	10.3026389237876	10.8719052376592	10.5859014496908	10.2179576978641
gene_741	9.79766152585376	10.2312211807112	9.24079133216196	9.43671154213721	9.49585502688717	9.15228484230658	9.25266543245025	9.75822321472672	9.35974956032233	11.0402897210257	11.2330204264745	10.0874628412503
gene_742	8.04984854945056	8.62205181945638	8.98299357469431	8.07146236255663	8.02790599656988	7.9188632372746	8.08214904135387	8.64024493622235	8.63662462054365	8.47167521439204	8.56985560833095	8.07146236255663
gene_743	11.8113746935099	12.0195907283579	11.9600019320681	8.74819284958946	8.91587937883577	8.29462074889163	8.56224242422107	9.04439411935845	8.75488750216347	12.4301911701917	12.9421479203948	11.7594721212028
gene_744	12.4983506079296	12.6633357234784	11.9061389961954	11.3281138948337	11.3157156580222	10.3706874068072	11.2360141919001	11.4573808790725	10.3619437737352	13.3549380520814	13.739569674026	12.4204866128258
gene_745	13.1653781133461	13.6974020075027	12.8651532929381	10.0014081943928	9.90839262077375	9.50977500432694	9.55074678538324	10.0927571409199	9.84862294042934	13.1161814864312	13.2675182418015	12.3213644320394
gene_746	9.9686667931952	10.567005370247	9.7648715907361	11.7866780338907	11.7064960180612	10.7936033092794	11.4553272203046	11.801304186049	10.4040771362412	11.1761731491075	11.4558409091264	10.1922928144708
gene_747	11.1605017475557	11.6361714416359	10.7397806097733	11.8879821330585	11.6869381716704	10.9270371687203	11.353698209048	11.6908710092923	10.7228075311695	12.3182603437124	12.4817994316658	11.1885888457073
gene_748	10.2992080183873	10.7607199474656	9.99293833616581	11.0161118382205	10.6293566200796	9.90839262077375	10.4938554492408	10.9031286768123	9.94397991434374	11.2784494582205	11.1143930548673	10.1774195379892
gene_749	13.8531145834403	14.2153054752283	12.9560130780881	9.32867492732795	9.23840473932508	8.96000193206808	9.16992500144231	9.6202198255075	9.45327063401062	14.7149967257231	14.8824042360589	13.6079082008156
gene_750	13.6428414380336	14.3324562007738	13.7082217300384	15.0717137396517	14.8438719925441	14.3270613704995	14.4725639252299	15.131334499832	14.0317012027403	14.5652211076942	15.0012322452444	13.770354179858
gene_751	8.24792751344359	8.75488750216347	8.90388184573618	9.38801728534514	9.25502856981873	8.99435343685886	8.91288933622996	9.44294349584873	9.81858217748086	9.33315535031062	9.51963625284321	8.96578428466209
gene_752	10.9203528554151	10.9865531497567	10.1885888457073	13.0829806138254	13.0385761027688	12.0556213747817	12.6750749203854	12.8715202623291	11.4220647661728	12.0454183970308	12.0911047583765	10.6995724532873
gene_753	9.82336724004624	10.1560830762887	10.3837042924741	13.0542651396258	12.6991386252759	12.3390148682501	12.2393001743642	12.8008998999203	12.0028150156071	11.4460494067166	11.2240016741981	10.8970891283128
gene_754	13.3980756229099	14.1643570143226	13.4140245098782	8.73131903102506	8.60733031374961	8.46352437327118	8.37503943134692	8.76818432477693	8.5077946401987	13.7713862982601	13.8460779861726	13.0038692319791
gene_755	13.2340689511831	14.3092631739307	13.6849677251439	13.5267437429997	13.9236060427892	12.7492409390223	13.7247270015344	14.4331289849426	13.2976327891425	14.1630992841359	14.8950071803687	13.5316251384226
gene_756	8.2807707701306	8.6724253419715	9.1006623390052	9.37068740680722	9.24317398347295	9.04439411935845	9.1006623390052	9.38370429247405	9.39446269461032	9.39660478118186	9.4199601778479	8.99435343685886
gene_757	10.813781191217	10.8579809951276	10.129283016945	10.5077946401987	10.1811522568656	9.50977500432694	10.1947568544222	10.2585660338899	9.74146698640115	12.1039434298916	11.9922302649659	10.813781191217
gene_758	7.93073733756289	8.38801728534514	9.29001884693262	9.18487534290828	8.99717948093762	9.2807707701306	8.77478705960117	8.85798099512757	9.60917873814198	9.16490692667569	9.36194377373524	9.02236781302845
gene_759	11.2526654324502	11.4853261892405	11.0443941193585	11.5631962722167	11.4958550268872	10.595257481449	11.3026389237876	11.2900188469326	10.6257088430645	12.6375305515253	12.6772791913122	11.6238814900135
gene_760	10.2562086885274	11.1111356702347	10.5264992391366	12.8595347863827	12.691525441166	11.7891260464252	12.6987046667703	12.8663130157022	12.1212097164093	12.1279943209764	12.5418226214242	11.7151040092362
gene_761	13.4092583293964	13.7857589572099	13.4560976849642	14.412371369969	14.3081256820936	13.7921802322548	14.0810672800613	14.6900525517672	13.8569117920839	14.4594316186373	14.8144322607968	13.7799245019679
gene_762	13.7221671397819	14.4624383672556	14.424953571261	14.3998786997805	14.1655351413779	13.6497052654714	14.3224915375975	15.3368900559509	14.637700350271	14.9317532224719	15.1689071166463	14.4527560290325
gene_763	12.9654235658101	13.4892207835217	13.142426202319	13.8456860559771	13.9695663972905	13.0273876940528	13.4531419999736	14.036860446673	13.5145907837457	14.1225853687386	14.4886560910854	13.4683694871095
gene_764	11.9854861991046	12.4701504352744	11.7788984760084	12.9812104882717	12.9410476063406	12.5343028824546	12.6082548219779	13.2232475604175	12.1247675358225	13.2073194264578	13.471675214392	12.3244618559773
gene_765	8.86418614465428	9.47370574961941	9.35755200461808	10.2131042196419	10.2526654324503	9.46147944728616	10	10.2538474849874	9.65642486327778	9.72109918870719	9.92481250360578	9.2045711442492
gene_766	8.37503943134692	9.90839262077375	9.25029841790633	9.27146302790437	9.11374216604919	8.66533591718518	9.0389189892923	9.43462822763672	9.90086680798075	9.43254190038826	10.3309168781146	9.5058115539196
gene_767	10.2288186904959	10.6036263449862	10.120237877342	9.5660540381711	9.37937836707126	9.15734693536284	9.39016895620018	9.65999589242998	9.8281364841941	11.44759985828	11.2137117981057	10.7287708495427
gene_768	13.5949077230633	14.0130609125537	13.3701424794954	14.0486571537259	14.1373914492476	13.1722712290547	13.9036935903642	14.6255376270062	13.3589258691547	14.5363686495539	14.8889334651344	13.8482317010938
gene_769	13.2002856052243	13.8847429035797	13.0201118390881	13.8901692597299	13.721633263063	13.382083590142	13.843234077004	14.6085436093442	13.4486325677306	14.1059085085712	14.5058735666446	13.4893462407191
gene_770	11.713386514937	12.0038692319791	11.5102696708982	11.0478055540076	11.0035179121086	10.4367115421372	10.9736973663054	11.5698556083309	11.036860446673	12.8934911470849	12.8917837032183	12.0129736483745
gene_771	8.27612440527424	8.65105169117893	9.16992500144231	9.54496443278924	8.84862294042934	9.04165915163722	8.70735913208088	9.09803208296053	9.6183855022586	9.33985000288462	9.26209484537018	8.95710204156229
gene_772	8.92481250360578	8.96289600533726	8.82972273508606	8.7515440590891	8.53915881110803	8.4093909361377	8.36194377373524	8.74819284958946	9.02236781302845	10.1497471195047	9.97727992349992	9.22881869049588
gene_773	7.70043971814109	8.26209484537018	8.72451385311995	8.8008998999203	8.7004397181411	8.5660540381711	8.42206476617281	8.88264304936184	9.16490692667569	8.6183855022586	8.7279204545632	8.5077946401987
gene_774	9.2644426002266	9.4283601727043	9.32192809488736	10.4767462039395	10.4167975276061	9.93369065495224	10.1305705628054	10.2360141919001	9.65463602852797	10.429406741514	10.7731392067197	9.63299519714296
gene_775	10.0251395622785	10.1305705628054	9.7944158663501	9.61102479730735	9.37068740680722	8.85174904141606	9.34651373316563	9.43045255166553	9.2167458581953	11.3646818558646	11.3140167039014	10.2155329997457
gene_776	9.2167458581953	9.57175264350355	9.7004397181411	12.7208855035937	12.6443069615456	11.9851303734669	12.3278332967503	12.5008418795569	11.2842457498297	10.3208005488816	10.6474584264549	9.86418614465428
gene_777	13.3309168781146	13.7883105037009	12.5296745617646	13.5363686495539	13.6678876912915	13.3236177632916	13.6218229473942	14.2678839532387	13.0005282339868	14.4315628949168	14.8696420350815	13.3417967723918
gene_778	11.4189067312579	11.3960695576399	10.7640422173066	9.88722061546838	9.87805091272854	9.3264294871223	9.94544383637791	10.0154150523867	9.1873520732005	12.4928546201747	12.6854058347861	11.698270577692
gene_779	9.38370429247405	9.38586240064146	8.8073549220576	8.64024493622235	9.00562454919388	8.66533591718518	8.5352753766208	8.73131903102506	8.84549005094438	10.4614794472862	10.7473538294781	9.3685064615077
gene_780	10.0808175276083	9.9571020415623	9.59245703726808	10.7797193551434	10.951284714967	10.075479149488	10.8025163651212	10.8963324039099	9.78463484555752	10.742309436084	11.3314768218596	10.3185428097027
gene_781	13.0440525318013	13.1189410727235	11.9647018574204	11.6675551070411	11.7874944996968	11.3089078040639	11.8898841703028	12.302924464618	10.8856963733394	13.8296236454854	14.2640760152822	12.8305152069768
gene_782	9.95419631038687	10.3717766443379	9.70217268536555	12.0337671148464	12.3586512008929	11.2842457498297	11.5584207132687	11.9851303734669	10.7142455176661	11.2514824106202	11.5924570372681	10.3793783670713
gene_783	9.06339508128851	9.72451385311995	10.2784494582205	9.9686667931952	9.82654848729092	9.5660540381711	10.0512089409148	10.5107641679179	10.8297227350861	9.95128471496697	10.1045987535644	9.84862294042934
gene_784	12.1686721181322	12.0143692422351	11.6229669447905	13.7247270015344	13.7831005531223	12.8622499008515	13.2619479837585	13.856230977342	12.53065017975	13.4170613467603	13.3131664759772	12.5191447879974
gene_785	10.5068034377956	10.9240701855853	9.8626373575588	11.713386514937	11.6197614632984	10.9143851321554	11.2679570844028	11.5783726913608	10.2240016741981	11.7469341363723	12.0774833568595	10.6293566200796
gene_786	7.70043971814109	8.02790599656988	8.51175265376738	8.66177809777199	8.64745842645492	8.59245703726808	8.33091687811462	8.65463602852797	8.84549005094438	8.74146698640115	8.88874324889826	8.51175265376738
gene_787	13.01733040424	13.5286982835742	12.3828941688921	13.0292872269682	12.6336764098923	11.9461752407236	13.1237980912519	13.5336947405408	12.0654161346765	14.1289609508557	14.3009959663679	13.2701492973165
gene_788	9.65463602852797	10.2877123795494	10.2992080183873	11.8799660796644	11.6688849842662	11.0402897210257	11.1743015444676	11.9255544398736	10.9322147519684	11.3409627642517	11.2963426846929	10.6856248397264
gene_789	7.58496250072116	7.93073733756289	8.48784003382305	8.8703647195834	8.7515440590891	8.62935662007961	8.36194377373524	8.7176764230664	8.88874324889826	8.53138146051631	8.6147098441152	8.37068740680722
gene_790	12.6137894644726	13.3615326128411	13.1229897228546	13.1831701210421	13.1021397534107	12.0650794889999	13.1039434298916	13.7303639903247	12.6770589157119	13.8459800136052	13.9155059622319	13.2376581186797
gene_791	8.24317398347295	8.36194377373524	9.00281501560705	9.14974711950468	9.08746284125034	8.7176764230664	9.05256805080415	9.1548181090521	9.3685064615077	9.00562454919388	9.25266543245025	8.54303182025524
gene_792	7.83920378809694	8.42206476617281	9.02513956227851	9.04439411935845	8.8610869059954	8.93957921431469	8.55842071326867	9.00842862207058	9.36632221424582	8.95128471496697	9.05799172275918	8.8856963733394
gene_793	8.02236781302845	8.38370429247405	8.08746284125034	8.7714894695006	8.4998458870832	8.4093909361377	8.59991284218713	8.85174904141606	9.04712391211403	9.29691620687929	9.13442632022093	8.88874324889826
gene_794	11.1150436501617	11.3503867423128	10.4918530963297	11.6137894644726	11.7142455176661	11.0478055540076	11.5712786185146	11.7103759712045	10.4377520723236	12.1369911120802	12.419696888306	11.4517262680745
gene_795	8.03342300153745	8.4093909361377	8.6183855022586	10.8233672400462	10.7607199474656	10.2045711442492	10.4908508767403	10.5068034377956	9.80574387215162	9.02236781302845	9.45738087907254	8.86727873970966
gene_796	10.1137421660492	11.0292872269682	11.8462739113499	10.7364019313183	10.2854022188622	10.3652288492515	10.5565060546719	11.3782948559119	11.7181047131218	11.1904420187828	11.3531468254981	11.0573148777827
gene_797	10.7540523675289	10.9351650496037	10.5603328342124	13.7864738452213	13.9829044726938	12.9257398643376	13.4513399181394	13.5761300068612	12.3216462909914	12.3224915375975	12.8782425438693	11.8898841703028
gene_798	8.57742882803575	8.94836723158468	9.23122118071119	10.7380922596205	10.3398500028846	10.1774195379892	10.1535520317081	10.5186531556734	9.90086680798075	10.2227949028681	10.1318569606088	9.70563238736141
gene_799	9.403012023575	10.1548181090521	10.2644426002266	11.3982092614669	11.2497060569697	10.3858624006415	11.43410692861	11.7846348455575	11.6429542234803	11.1221809012598	11.4903495057393	10.8925428166486
gene_800	10.2455527062557	10.6402449362223	9.8917837032183	13.3195310053758	13.2825093062408	12.4504380323957	12.8370365435173	13.1772637982535	11.5887146355823	11.4878400338231	11.8978454560055	10.7287708495427
gene_801	8.03342300153745	8.68299458368168	9.40514146313634	9.40087943628219	9.19229281447077	9.2167458581953	8.85486838326024	9.403012023575	9.76983784362944	9.06069593168755	9.14720492494223	8.84862294042934
gene_802	10.1573469353628	11.0505289055306	11.0450770519349	12.3635872465246	12.2045711442492	11.4537850554962	11.8614746751258	12.4757334309664	11.8944388545623	11.4640351521899	11.9012440324674	11.0028150156071
gene_803	9.51569983828404	9.9307373375629	9.75988818322183	14.1154501232833	14.0978675326278	13.4718022066056	13.3971398062356	13.9700159890673	12.7615512324445	10.7681843247769	11.1910592145317	10.3923174227788
gene_804	9.29232163280204	9.78463484555752	9.43045255166553	13.4233785765185	13.3151495622563	12.495355392236	12.5940912902604	13.1771080417037	11.8045344029952	10.6537407787066	11.0182001788132	9.97727992349992
gene_805	10.3309168781146	10.8233672400462	10.0361736125535	11.2544381482673	11.1848753429083	10.5555477716471	11.0707918094231	11.3641346550081	10.3630396302565	11.6257088430645	11.8540891798706	10.8788172846142
gene_806	7.74819284958946	8.33985000288462	8.67595703294175	8.96578428466209	8.6724253419715	8.69696752623429	8.64745842645492	9.06608919045777	9.55074678538324	9.02236781302845	8.96866679319521	8.82017896241519
gene_807	9.7431513941125	10.7253662578956	9.81538329581354	11.7636273517276	11.4563544151083	10.6257088430645	11.288289342181	11.7590559391602	10.632995197143	11.2143191208008	11.4120405145517	10.3619437737352
gene_808	7.45121111183233	8.22881869049588	8.9188632372746	9.41151098801207	9.20701432017753	9.01680828768655	8.89178370321831	9.5077946401987	10.0714623625566	8.83289001416474	8.89481776330794	8.83289001416474
gene_809	10.8352609186275	11.7702509273949	11.1623913287569	12.9849524277324	12.5335730813898	12.4307138857919	12.1023038172126	12.8616685206136	11.7494504655699	12.6573184495813	12.6270778405174	11.7854524681585
gene_810	9.97441458980553	10.6829945836817	11.4731983836775	12.0133226734254	11.6247954558602	11.609178738142	11.3998119593257	12.0911047583765	12.3264294871223	11.6370776571437	11.7427304765192	11.2691266791494
gene_811	8.93663793900257	9.14974711950468	8.88874324889826	9.62205181945638	9.35314682549808	9.03342300153745	9.3037807481771	9.50977500432694	9.31288295528436	9.99859042974533	10.0279059965699	9.31741261376487
gene_812	10.5840229402575	10.9196082386033	11.1078709142796	12.4056733322819	12.2203783276952	11.6604416502092	11.7611356498286	12.1586096882145	11.9447120610435	12.0569763361782	12.3151495622563	11.288289342181
gene_813	11.0848083878044	11.6275338844728	11.5929241556276	11.1799090900149	10.8249587405285	10.6438561897747	10.8634119589416	11.2842457498297	11.3706874068072	11.845097960973	12.1059085085712	11.0721326041672
gene_814	10.4241662888181	10.9136374280491	10.7073591320809	12.7840213243742	12.2711711911398	11.780539767472	12.3763967510828	12.6003775531078	12.225508720236	12.1225044843139	12.2233984147116	11.6425030287805
gene_815	8.2240016741981	8.44708322620965	8.64385618977473	9.48179943166575	9.17990909001493	9.09011241966429	9.1189410727235	9.3083390301394	9.52160043972373	9.20701432017753	9.14465824283188	8.93957921431469
gene_816	7.36632221424582	7.36632221424582	8.02236781302845	8.17990909001493	8.09803208296053	8.01122725542325	8.05528243550119	8.24317398347295	8.64024493622235	8.12412131182919	8.17990909001493	8.01680828768655
gene_817	10.7507069862249	11.2131042196419	10.8902642770211	11.8955752823807	11.6541884730595	11.0105281058865	11.4568677383803	11.5665297826242	10.8517490414161	12.006676715309	12.0871313015405	11.1013191544233
gene_818	12.1845654524462	12.7123120417803	11.8841705191084	13.7761245555452	13.7983705415795	12.9214690605314	13.3967385560478	13.9416895581858	13.0001760994864	13.3921832373124	13.8178830279441	12.6261653199045
gene_819	11.1959872980285	11.5063075811003	11.4958550268872	13.4648009816554	13.4744664641326	12.9415978682661	12.8953859398985	13.4134957111768	12.5882461520448	12.5401280385821	12.8201789624152	11.7813597135247
gene_820	7.876516946565	8.14465824283188	9.05799172275918	9.57742882803575	9.43045255166553	9.01402047031493	9.09539702279256	9.467605550083	9.60547951806167	8.99717948093762	9.12670447284319	8.64024493622235
gene_821	10.1318569606088	10.3498340914572	10.3890935219045	12.5641494899857	12.3874788658424	11.8133803869247	11.8572034715082	12.334831928118	12.0143692422351	11.6991386252759	11.8494051009478	10.7253662578956
gene_822	9.76818432477693	10.3739526553702	9.86727873970966	9.68299458368168	9.47167521439204	9.15987133677839	9.65642486327778	10.1344263202209	9.43254190038826	11.1885888457073	11.3685064615077	10.5622424242211
gene_823	7.09803208296053	7.04439411935845	7.76818432477693	7.98299357469431	8.01122725542325	7.70735913208088	7.88264304936184	7.876516946565	8.12412131182919	7.86418614465428	7.88264304936184	7.65105169117893
gene_824	10.9233274854192	11.2917462808339	11.2155329997457	11.4194335507054	11.5063075811003	10.7582232147267	11.2836671674915	11.6064052126978	11.1592406504117	12.0247933847025	12.2488170592785	11.5137275959524
gene_825	7.43462822763673	7.65105169117893	7.90086680798075	8.15987133677839	8.12928301694497	7.90689059560852	8.06608919045777	8.4262647547021	8.33091687811462	8.39660478118186	8.38801728534514	7.98299357469431
gene_826	7.56985560833095	7.52356195605701	7.88874324889826	8.38370429247405	8.28540221886225	7.82654848729092	8.17492568250068	8.21916852046216	8.15987133677839	8.56224242422107	8.5352753766208	7.95419631038688
gene_827	8.02790599656988	8.09803208296053	8.29001884693262	9.10590850857116	8.81378119121704	8.7279204545632	8.68650052718322	8.9188632372746	8.70735913208088	9.08746284125034	9.2807707701306	8.66533591718518
gene_828	7.1395513523988	7.08746284125034	7.83920378809694	7.94251450533924	8.07681559705083	7.92481250360578	7.81378119121704	8.09803208296053	8.11374216604919	7.83289001416474	7.91288933622996	7.70043971814109
gene_829	7.37503943134693	7.22881869049588	7.85174904141606	8.12928301694497	8.3264294871223	7.94251450533924	8.01680828768655	8.15987133677839	8.31741261376487	7.96578428466209	8.1189410727235	7.76818432477693
gene_830	10.1019756709492	10.6229669447905	10.5117526537674	12.3445733225962	12.2354159356025	11.6737507394381	11.8536994203002	12.1922928144708	11.2209828510818	11.1873520732005	11.5488219084588	10.7262181593322
gene_831	12.6370776571437	13.1495883635165	12.5107641679179	14.6545800916867	14.4049419616438	14.0920138029691	14.1563991448716	14.5687874288269	13.6845294824185	13.758535542718	14.4749733843911	13.3009244909763
gene_832	11.4382720561248	12.217654833364	12.7285582977867	13.2059459397758	12.8403845507117	12.8608929823388	12.9072662485311	13.6964242405789	13.5572243494544	12.9849524277324	13.2514824106202	12.6908710092923
gene_833	8.7515440590891	8.74483383749955	8.85174904141606	9.34872815423108	9.82177398197057	9.58308276750293	9.8008998999203	9.66711154207503	9.6582114827518	8.95419631038688	9.90839262077375	9.3376219019925
gene_834	10.0154150523867	9.80413102118332	9.47370574961941	9.97584796800679	9.64745842645492	9.467605550083	9.70563238736141	9.65999589242998	9.85642552862553	11.281350514981	11.1755495506362	10.3083390301394
gene_835	11.0382331347318	11.632995197143	11.171802288683	12.2297200932374	12.1873520732005	11.5097750043269	11.9140113285413	12.1904420187828	10.6794800995054	12.0930873904442	12.3272719368052	11.3014961949825
gene_836	10.2526654324503	10.940313597146	10.3026389237876	13.1622339581496	13.0843101335978	12.036860446673	12.8423503434138	13.0588373326778	12.0150665332303	12.2131042196419	12.5238069581873	11.6501542136751
gene_837	9.29920801838728	9.78626962764847	10.0914353863236	10.103287808412	9.81378119121704	9.56795607541547	9.66711154207503	10.1823943534045	10.2252074369435	10.5631962722167	10.5840229402575	10.0014081943928
gene_838	11.8037275265531	12.1055811812774	11.1755495506362	12.1916761463524	12.0831468708167	11.2203783276952	11.9132634306288	12.2258099406235	10.7304701371842	12.9207250197512	12.9701058906122	11.9950604670327
gene_839	11.4136279290242	12.0035179121086	11.3459595964041	12.6965329140783	12.6521727535097	12.0223678130285	12.3331553503106	12.8697866009458	11.6952282914958	12.7517532514393	13.186578551633	12.0247933847025
gene_840	11.4088604360248	11.5631962722167	10.7507069862249	13.2656150464845	13.1901333218648	12.506059588828	12.7756102807595	13.199365616858	11.5058115539196	12.5660540381711	12.7228075311695	11.7030383889864
gene_841	10.2854022188622	11.1805308073445	11.9318455401837	9.9657842846621	9.88722061546838	9.80251636512122	9.84705734609134	10.65999589243	10.9534689622288	11.6851867965953	11.942880997159	11.4377520723236
gene_842	10.8872206154684	11.2784494582205	10.4356702609366	12.6075614963542	12.4233785765185	11.5401280385821	12.4898479604393	12.5877775163282	11.7883105037009	12.3904376895605	12.6810187399021	11.7498694273968
gene_843	9.51372759595244	10.007027266894	10.4928546201747	11.6865005271832	11.7151040092362	11.1842554954053	11.3890935219045	11.7544699952756	11.3944626946103	11.2131042196419	11.5439984501345	10.7262181593322
gene_844	10.3966047811819	11.0098286173681	10.7304701371842	12.9160660508993	12.8159836266527	12.3890935219045	12.2705873404475	12.9469062744564	11.8993569229231	11.8443134612033	12.4112461518404	11.429406741514
gene_845	7.65105169117893	7.91288933622996	8.18982455888002	8.9188632372746	8.8610869059954	8.39231742277876	8.4594316186373	8.85486838326024	8.82017896241519	8.81057163474115	8.93663793900257	8.39660478118186
gene_846	8.55458885167764	8.6582114827518	8.81057163474115	10.3219280948874	10.2191685204622	9.92481250360578	10.0375469539622	10.0306671362469	9.39231742277876	9.5660540381711	9.67065624911844	9.17242750864548
gene_847	10.5372184005386	11.2227949028681	11.7223806351638	12.3920490393642	12.2775780024157	12.0834793273318	12.0409745988173	12.6926155016946	12.5837879545023	12.1764848472919	12.5161924778794	11.8726748802706
gene_848	10.664447284548	10.8864586957037	10.5679560754155	12.9645213738972	12.8736363565081	12.3492812288175	12.5844927969759	12.7700444002968	11.6847486204216	12.0115767031762	12.1950645637208	11.3179778224071
gene_849	10.9621730311097	11.4812949046311	11.5013396180614	12.4993476328766	12.2535520626375	11.7223806351638	12.075479149488	12.3998119593257	11.8245610299703	12.2897307400838	12.482555891549	11.7465143211385
gene_850	10.6812384117778	10.9381093262192	10.5840229402575	11.1996723448364	10.6952282914958	10.3208005488816	10.8993569229231	10.9106427304696	10.1972166931101	12.1987519651937	12.2994942390094	11.5410966153495
gene_851	9.08746284125034	9.74819284958946	10.9534689622288	10.7047682393626	10.3431857154479	10.5783726913608	9.97584796800679	10.7756102807595	11.297489501161	10.5868397879618	10.6573184495813	10.595257481449
gene_852	7.66533591718518	7.94836723158468	8.21431912080077	8.6724253419715	8.85174904141606	8.5660540381711	8.57742882803575	8.89178370321831	8.8856963733394	8.6724253419715	8.87344411251538	8.36194377373524
gene_853	7.8703647195834	8.24792751344359	8.68999797141945	7.99435343685886	8.77807712953536	8.5274770060604	8.48784003382305	8.82972273508606	9.02790599656988	8.06608919045777	8.98299357469431	8.50382573799575
gene_854	7.94251450533924	8.07146236255663	8.0389189892923	10.2191685204622	10.0887882387169	9.62388149001346	9.94397991434374	9.83289001416474	9.18239435340453	8.87344411251538	9.1623913287569	8.56224242422107
gene_855	9.86418614465428	9.79116288855502	9.64385618977473	11.7431513941125	11.7108064336994	11.0660891904578	11.2455527062557	11.4088604360248	10.3476213685681	11.0119260663068	11.1972166931101	10.5468944598876
gene_856	9.91139198784346	10.2620948453702	10.3230547603416	11.43410692861	11.2064039139738	10.5468944598876	11.4351493383669	11.6124077931387	11.4288835520102	11.380461065089	11.5612879451648	11.1699250014423
gene_857	10.9351650496037	11.2008986050384	11.2082343583398	12.9657842846621	13.188743367749	12.6521727535097	12.4845711809158	13.0385761027688	12.2252074369435	12.3123157466901	12.8273427042341	11.7866780338907
gene_858	7.70043971814109	7.90689059560852	8.2336196767597	9.37068740680722	9.27844945822048	8.76155123244448	9.03066713624694	9.22641219278879	8.79116288855502	8.73131903102506	8.99717948093762	8.31288295528436
gene_859	11.5507467853832	11.4640351521899	10.7714894695006	11.1774195379892	11.2708792953288	10.7565563225241	11.0450770519349	11.3663222142458	10.3353903546939	12.5830827675029	12.8639926371708	11.5882461520448
gene_860	9.19967234483637	10.0265234425198	10.0593444608244	12.9518310868882	13.2676645375011	12.5427900615549	12.2485206049384	12.8121773055144	11.9654235658101	11.118292233027	11.6339034093485	10.8742129348309
gene_861	8.80413102118332	8.88874324889826	9.21431912080077	10.6688849842662	10.7829982089204	9.8610869059954	10.2550285698187	10.4346282276367	9.81217730551445	10.243173983473	10.4356702609366	9.48179943166575
gene_862	13.1598713367784	13.4115109880121	12.9492795790766	11.2957689344205	11.3492812288175	10.9901039638575	11.6541884730595	12.0399471601691	11.0920964149908	13.8108728341662	14.1398710632125	13.1511751378086
gene_863	11.6370776571437	11.780539767472	11.7590559391602	11.0320457269308	10.8415643477306	10.5323559252888	10.6706562491184	11.0620461377205	11.1535520317081	12.9179314442816	13.0304947197495	12.1395513523988
gene_864	9.55842071326867	10.2179576978641	10.211888294546	12.2986354067342	12.1870427143399	11.4619909505856	11.8380220583045	12.0874628412503	11.7198166030181	11.5343028824546	11.8145824659063	11.129283016945
gene_865	9.72109918870719	9.8856963733394	9.58120058192496	10.3487281542311	10.0566377151132	9.63299519714296	10.0539258815311	10.0375469539622	9.62935662007961	11.0334230015375	11.5980525001616	10.5206186805563
gene_866	9.22881869049588	9.64745842645492	10.4706588740606	10.7756102807595	10.7347096202258	10.468624042918	10.5137275959524	11.2354159356025	11.2732128098543	10.7304701371842	11.1241213118292	10.3663222142458
gene_867	10.7414669864011	10.8352609186275	10.8177831217745	12.3017819620511	12.1861142395416	11.7838167593202	11.9355334129507	11.9936460600166	11.3492812288175	11.9388444574662	12.2221911384563	11.4619909505856
gene_868	10.5048189876328	10.3476213685681	10.4387918525783	10.1649069266757	9.71252700043982	9.29232163280204	10.2227949028681	10.4706588740606	10.958552715431	12.0014081943928	11.7944158663501	11.4173251176799
gene_869	9.89633240390994	10.1421070573025	10.6715410667119	11.6370776571437	11.693922488081	11.3314768218596	11.140829770773	11.5289424150649	11.1755495506362	11.3810021095509	11.6947931549999	11.1078709142796
gene_870	9.51963625284321	9.78953364497036	10.0457596613827	10.7185328760692	10.8910241901495	10.4573808790725	10.3793783670713	10.6564248632778	10.2264121927888	10.7944158663501	11.3213644320394	10.5631962722167
gene_871	10.1382718001722	10.2021238238305	10.5961897561444	11.2179576978641	12.0814834380937	12.2079294455117	11.9091430473399	12.0881256921882	11.8221724614762	10.0251395622785	11.7004397181411	11.5512276035983
gene_872	10.1959872980285	10.2911706993219	10.5924570372681	14.1326603771473	14.0379758551875	13.6271918650218	13.6120621684516	13.856814552503	13.02669633425	11.6202198255075	12.0275604822488	11.4584066132365
gene_873	10.7313190310251	10.3106127816595	10.0484868739923	10.4757334309664	10.2443638351205	9.87190523765919	10.2240016741981	10.1484765821783	10.0498485494506	12.0867996856235	12.0613711926598	11.382083590142
gene_874	9.8610869059954	9.09011241966429	9.283088353024	12.3241805466187	12.3137333502638	11.8253563414793	11.9943534368589	11.7846348455575	10.6501542136751	11.1059085085712	10.6211361132746	10.5166849493096
gene_875	8.91288933622996	9.9571020415623	10.5343028824546	11.1072170755914	11.1491119907069	10.91288933623	10.4429434958487	11.243173983473	11.266200912499	10.9527412471865	11.2161395564251	10.5849625007212
gene_876	7.5077946401987	7.56224242422107	7.8008998999203	8.08214904135387	7.85174904141606	7.97727992349992	7.85798099512757	8.06069593168755	7.88264304936184	8.5077946401987	8.39660478118186	7.99435343685886
gene_877	8.90388184573618	9.26912667914942	9.47167521439204	10.2070143201775	10.1984450414524	9.45121111183233	9.56224242422107	10.1369911120802	9.78299820892041	10.380461065089	10.5708044377245	9.38586240064146
gene_878	7.74819284958946	7.93073733756289	8.63299519714296	8.59245703726808	8.63662462054365	8.3264294871223	8.43879185257826	8.6724253419715	8.79766152585376	8.7004397181411	8.73470962022584	8.4797802640291
gene_879	10.4817994316658	10.880348808156	10.2491134527137	8.96000193206808	9.33985000288462	8.41362792902417	8.83920378809695	9.39231742277876	9.68474862042163	11.7988767681333	11.6781599575428	10.3976746329483
gene_880	8.24792751344359	8.8703647195834	9.13442632022093	9.07681559705083	9.12670447284319	8.6147098441152	8.7515440590891	8.9915218460757	8.92481250360578	9.25502856981873	9.5176693881338	8.93073733756289
gene_881	10.8073549220576	11.2732128098543	10.6662240028032	12.3890935219045	12.3592004851336	11.1598713367784	12.089781488354	12.2131042196419	11.0175044011094	12.1664769508168	12.5191447879974	11.1661630826461
gene_882	8.08214904135387	8.94836723158468	8.90989308377004	9.49185309632968	9.71424551766612	8.8008998999203	9.39446269461032	9.78626962764847	9.98013957763916	9.38586240064146	9.7648715907361	9.07146236255663
gene_883	7.70043971814109	7.70043971814109	8.39660478118186	8.467605550083	8.57742882803575	8.26209484537018	8.37068740680722	8.48381577726426	8.4797802640291	8.48381577726426	8.7515440590891	8.24317398347295
gene_884	7.45121111183233	8.20945336562895	8.04439411935845	8.45121111183233	9.0741414627525	8.32192809488736	8.24317398347295	8.95710204156229	8.63299519714296	8.12412131182919	8.76155123244448	7.81378119121704
gene_885	8.2336196767597	9.1395513523988	9.14720492494223	9.33539035469392	10.2008986050384	9.03066713624694	8.94836723158468	9.56224242422107	9.30149619498255	9.29920801838728	10.0265234425198	9.10328780841202
gene_886	7.56985560833095	8.20945336562895	8.96578428466209	9.09011241966429	9.90237511448603	8.87344411251538	9.10328780841202	9.17990909001493	9.10590850857116	8.49585502688717	9.19229281447077	8.40087943628219
gene_887	8.93369065495224	10.7673568541257	11.2057932493972	13.4129667185809	13.2028890575199	12.1711767976518	13.1440208692669	13.133623886783	12.5483402876761	11.2449583931511	12.2764152418927	11.6443069615456
gene_888	12.6318591272828	13.0518886559054	13.1981380524011	14.7149430809747	14.980630510358	13.9494619793602	14.2093772078418	15.2120023310677	14.3277631387013	14.184100491909	14.5851386002076	13.4625022725973
gene_889	8.04439411935845	8.90689059560852	9.19475685442225	9.04712391211403	9.58683978796183	9.2240016741981	8.92777796208234	9.3151495622563	9.56224242422107	9.19475685442225	9.85330955540367	9.15987133677839
gene_890	9.58308276750293	10.4125698468052	11.2467405984931	11.6728672764338	11.9647018574204	11.1842554954053	11.6393407086522	11.9329528921947	12.0454183970308	11.1247675358225	11.9458095849008	10.9957671508778
gene_891	6.74146698640115	6.84549005094438	6.94251450533924	6.85798099512757	7.04439411935845	6.7944158663501	6.8073549220576	6.76818432477693	6.64385618977473	6.84549005094438	6.84549005094438	6.74146698640115
gene_892	10.6284455401372	10.2772874001304	10.3998119593257	11.3179778224071	11.1910592145317	10.4470832262097	11.3690520070014	11.3928540398729	11.2679570844028	11.9270371687203	11.9439799143437	11.0654161346765
gene_893	10.6697708885255	10.2807707701306	10.800090987625	11.6456584324087	11.7582232147267	10.8336807486547	11.6934869574993	11.2384047393251	10.7338627196785	11.8560363998192	12.0010562746348	11.1299269335104
gene_894	7.48381577726426	7.82017896241519	8.16992500144231	8.28540221886225	8.72451385311995	8.09803208296053	8.14974711950468	8.51963625284321	8.33539035469392	8.14974711950468	8.58871463558227	7.86418614465428
gene_895	9.0741414627525	9.6183855022586	9.4199601778479	11.0667619323869	11.2556187498396	10.0633950812885	10.729620743553	11.1228279948077	10.2772874001304	10.3966047811819	10.6320864128352	9.52356195605701
gene_896	8.70735913208088	9.0741414627525	7.23840473932508	7.89481776330794	9.56033283421244	9.56985560833095	9.39231742277876	10.0701209444768	7.05528243550119	8.12412131182919	9.71424551766612	9.6724253419715
gene_897	8.83605035505807	9.33985000288462	9.37937836707126	10.4491486453754	10.8313072438021	9.65105169117893	10.2070143201775	10.3608470841797	9.82177398197057	9.82495874052852	10.2082343583398	9.36194377373524
gene_898	11.1711767976518	11.402479172215	11.2673719312653	11.9414144709429	11.8822609290998	10.9621730311097	11.6965329140783	11.9901039638575	11.0741414627525	12.5352753766208	12.5333297323058	11.9125151448024
gene_899	8.55074678538324	9.59245703726808	9.89633240390994	11.3695973462787	11.5636729598275	10.6706562491184	10.8501868376458	11.2532565797812	10.3128829552844	9.55650605467193	10.3049216695817	9.5980525001616
gene_900	11.4792750302502	11.6803595235137	11.5367328898354	13.5187760794617	13.653964643249	12.8550631183676	13.3195310053758	13.5975870395862	12.3917806060132	12.6156296369681	13.163335192082	12.1475229443507
gene_901	11.7017396386744	11.7021726853655	11.57931593758	13.6369644113301	13.6482452182072	12.5847276679639	13.3162815317462	13.6194175960483	12.759680167211	13.2640026871142	13.5352753766208	12.3589258691547
gene_902	11.3157156580222	11.5957236941016	11.3793783670713	12.2511865035243	12.1858046151085	11.6763978870448	12.1873520732005	12.5313814605163	11.8033239190415	12.739569674026	12.9044464645057	11.9668659003875
gene_903	10.3409627642517	10.9461752407236	10.2203783276952	11.9968265280207	12.2535520626375	11.5439984501345	11.6886874232225	12.0481462542196	10.7623820387104	11.7870863245516	12.209453365629	10.9858419370033
gene_904	9.77643303244473	10.2276159434142	10.0347989625773	12.7342862320963	12.6411485974112	11.7623820387104	12.3674147512468	12.2467405984931	11.471675214392	11.1241213118292	11.2082343583398	10.5077946401987
gene_905	10.5536292939164	10.9679467058127	10.4008794362822	11.3613955331659	11.6416002158344	10.6838718686226	11.2437690319619	11.2252074369435	10.0140204703149	11.7760217152528	12.380731612683	11.1922928144708
gene_906	8.45121111183233	9.14210705730255	9.33091687811462	9.6969675262343	10.2714630279044	9.37068740680722	9.92035285541508	10.3342732853072	10.5459297690855	9.61286849729104	10.2227949028681	9.62570884306447
gene_907	11.2425786894513	11.2673719312653	11.5191447879974	11.3128829552844	11.1440208692669	10.6257088430645	11.1799090900149	11.2737955992143	10.7895336449704	12.5335730813898	12.5748300153376	11.9472716524603
gene_908	12.2085392067384	12.2018176166679	12.0188956211217	11.8533095554037	12.0223678130285	10.8089641749193	12.0254856568084	11.8057438721516	10.8384160757973	13.4654388624815	13.9849524277324	12.6899979714194
gene_909	11.4283601727043	11.632995197143	11.4635243732712	12.8814963848101	13.2221911384563	11.8145824659063	12.7511255833673	12.8409745698219	11.8332854355845	12.9837061926593	13.4044763508472	11.9395792143147
gene_910	14.4227875099179	14.2516303414115	13.6720938022617	13.1711767976518	13.0618774310559	12.8790088139927	13.4898479604393	13.4224590349179	12.5355183977687	15.0896573695394	15.4911641451585	14.2771420770337
gene_911	12.7907557501183	13.1491119907069	13.2247553940005	14.2678108183672	14.3632450107168	13.6199906626064	14.178197984585	14.7433092065545	13.9515579267926	13.9873528452391	14.5766024407715	13.7894317561295
gene_912	12.3799198176465	11.9087678828492	11.6715410667119	13.9178382318738	14.1223427018589	13.1130909834424	13.8856963733394	13.381407759783	12.175237650291	13.4995967814898	13.6874850406512	12.647233549977
gene_913	11.2544381482673	11.8792003179474	11.4120405145517	12.0491678723722	12.1127652818853	11.6899979714194	11.6537407787066	12.0940776856719	11.4199601778479	12.4096561130599	12.8239642584867	11.8497960222456
gene_914	6.68650052718322	6.6582114827518	6.7279204545632	6.64385618977473	6.6582114827518	6.7279204545632	6.6724253419715	6.68650052718322	6.56985560833095	6.64385618977473	6.6724253419715	6.61470984411521
gene_915	10.5612879451648	11.0491678723722	10.8415643477306	12.4444972871038	12.1166688559671	11.1630206395808	12.2897307400838	12.5355183977687	12.0937476627857	12.1649069266757	12.2635626398206	11.595257481449
gene_916	9.43045255166553	10.3219280948874	10.5439984501345	11.2848241002246	10.6750749203854	9.84392105128904	11.4938554492408	11.7821791938312	12.0327345285867	11.6532929453828	11.8336807486547	11.2502984179063
gene_917	8.82336724004624	9.4283601727043	9.90689059560852	10.5018371849023	10.18982455888	9.3264294871223	10.6564248632778	10.8917837032183	11.1598713367784	10.590587049915	10.9395792143147	10.3060616894283
gene_918	11.0741414627525	11.580729651599	11.5367328898354	12.7799245019679	12.8496005748375	11.9797824307031	12.5188989927773	13.0244471240406	12.3646818558646	12.429406741514	12.8548683832602	11.7980667203631
gene_919	7.43462822763673	8.32192809488736	8.82336724004624	8.58496250072116	9.16490692667569	8.31741261376487	8.12928301694497	8.70390357344466	8.81057163474115	8.22881869049588	8.66533591718518	7.96578428466209
gene_920	10.8548683832602	11.2149261879424	10.8556471660273	11.8734441125154	12.6024669018306	11.7159619902551	11.9336906549522	12.2842457498297	11.1941412388631	12.093417564388	12.9082049531259	11.4812949046311
gene_921	10.0402897210257	10.5087851620645	10.3094763538411	11.3613955331659	11.7760217152528	10.9915218460757	11.0518886559054	11.3415188232452	10.6510516911789	11.4330637651221	11.8269456504155	10.9210970881068
gene_922	10.4604558963096	10.91288933623	10.6697708885255	12.3693247024073	12.0443941193585	11.2051823262286	12.2562086885274	12.3839742326079	11.8285332104556	12.0848083878044	12.4244287640378	11.602698865018
gene_923	8.59991284218713	9.25029841790633	8.91288933622996	12.9160660508993	12.9125151448024	11.9833499276765	12.4958550268872	12.3742244261237	11.2185632361903	9.93221475196838	10.4512111118323	9.66533591718518
gene_924	9.18487534290828	9.4262647547021	9.5274770060604	11.0140204703149	11.2714630279044	10.1736771363034	10.8454900509444	10.7245138531199	10.1823943534045	10.5783726913608	10.7082217300384	9.74483383749955
gene_925	10.243173983473	10.7056323873614	10.6969675262343	14.336924914182	14.1428250343346	13.3323163301992	13.6506030222153	14.1505406375055	13.2073194264578	11.9151324489506	12.0576533399639	11.2520740427962
gene_926	10.9886846867722	10.616548843779	10.7632123668144	11.9325838692893	12.4291451704787	11.6465587101545	11.97046544078	11.7116669735643	11.1150436501617	11.9534689622288	12.4096561130599	11.2597432636908
gene_927	9.02236781302845	9.3151495622563	9.7262181593322	10.9196082386033	10.6174674652942	10.0292872269682	10.7013064619586	10.7176764230664	10.5849625007212	10.7731392067197	10.8273427042341	10.3706874068072
gene_928	9.51963625284321	9.3037807481771	10.2550285698187	10.1189410727235	10.1433832139898	9.868822554775	10.0306671362469	9.94982671075911	10.3253054550897	10.8249587405285	10.9322147519684	10.298062567719
gene_929	10.0579917227592	9.45327063401062	9.69348695749933	10.2033480029798	10.4878400338231	9.94836723158468	10.5107641679179	10.0195907283579	9.88264304936184	11.0430272835945	11.2203783276952	10.3739526553702
gene_930	8.39231742277876	8.78135971352466	9.55650605467193	13.095726668639	13.1806861948228	12.6375305515253	12.6604416502092	12.6302671250268	12.2206806210522	9.65284497300198	9.98726401207254	9.54496443278924
gene_931	10.1996723448364	10.3376219019925	10.9541963103869	12.8887432488983	12.7950249839614	12.2485206049384	12.5767205250802	12.4083297407674	12.0751448440663	12.0024634388925	12.2054878201506	11.6613327527952
gene_932	10.6101020629997	10.7168194613299	10.5430318202552	12.990635833003	13.0986900966736	12.0420013062791	12.4895971223893	12.6655579898464	11.5873087283335	12.0385761027688	12.1560830762887	10.9722618487333
gene_933	10.6741922681457	10.8407779235951	10.6519486107234	12.4101863207251	12.6266216523584	11.3420746679991	12.0838117072529	12.3108967487977	11.610563503925	12.0275604822488	12.1743015444676	11.0613711926598
gene_934	8.57742882803575	9.09539702279256	9.84862294042934	12.0416591516372	12.2002856052243	10.8033239190415	11.6096404744368	11.7960396088298	11.1065629404449	9.80413102118332	10.3728650601126	9.35974956032233
gene_935	10.6238814900135	10.6943578872215	10.8049376720519	11.6142497276894	11.7431513941125	10.5641494899857	11.4361909954814	11.4848228942621	10.8008998999203	11.769011321097	11.9483672315847	10.9410476063406
gene_936	7.98868468677217	8.8610869059954	9.09011241966429	9.56033283421244	9.70217268536555	9.00281501560705	9.34651373316563	9.59991284218713	9.58308276750293	9.16741814583174	9.51372759595244	8.96578428466209
gene_937	9.7714894695006	10.0140204703149	10.0484868739923	10.1861142395416	10.5497846679479	9.68999797141944	10.0606959316876	10.2131042196419	9.89330153086056	11.0450770519349	11.1692986957928	10.4262647547021
gene_938	9.25266543245025	9.69174351917128	9.7648715907361	10.8703647195834	10.5933911227917	10.1382718001722	10.4157417682901	10.5245417150359	10.2679570844028	10.9277779620823	10.8788172846142	10.1573469353628
gene_939	8.6183855022586	9.28540221886225	9.30606168942834	9.6147098441152	10.1573469353628	9.04712391211403	9.30149619498255	9.71424551766612	9.5274770060604	9.89633240390994	10.3531468254981	9.23840473932508
gene_940	10.5147140541385	11.0077281146323	10.7193888209421	12.7002229507993	12.7000061508829	11.9277779620823	12.2960558380788	12.6130987942092	11.5473765634981	11.8997345423575	12.0337671148464	11.2021238238305
gene_941	7.93663793900257	8.15987133677839	8.45121111183233	9.58308276750293	10.2585660338899	9.14210705730255	9.64745842645492	9.44914864537544	9.05799172275918	8.53138146051631	9.14974711950468	8.42206476617281
gene_942	10.3487281542311	10.2538474849874	10.2714630279044	10.7582232147267	11.1363503414542	10.1137421660492	10.8649599151426	10.6137894644726	10.1421070573025	11.6564248632778	11.7784878612224	10.9534689622288
gene_943	10.843921051289	11.3020676725265	12.7221671397819	12.5087851620645	12.5425482623352	12.4167975276061	12.3901689562002	12.9984141365893	13.4824298424431	12.252369767926	12.6633357234784	12.146250445886
gene_944	10.0808175276083	10.6688849842662	10.9143851321554	11.4335854411505	11.2615073092021	10.4726908392428	11.5454471816781	11.9307373375629	12.1789760113745	12.1481587729379	12.508042334429	11.6443069615456
gene_945	9.58683978796183	9.4241662888181	9.89481776330794	12.1121136580979	12.32108251801	11.6031626795344	11.7021726853655	11.6803595235137	11.0035179121086	11.1661630826461	11.2413873639989	10.2585660338899
gene_946	7.77478705960117	7.96000193206808	9.35755200461808	9.01122725542325	9.76983784362944	8.90989308377004	8.96289600533726	9.11634396123747	9.44708322620965	8.69696752623429	9.12670447284319	8.62570884306447
gene_947	8.94836723158468	8.63299519714296	9.20701432017753	10.3608470841797	10.4888443464573	9.74146698640115	10.2526654324503	9.90237511448603	9.48784003382305	9.9957671508778	10.1586096882145	9.44501484586842
gene_948	7.74146698640115	7.97727992349992	9.02513956227851	8.67948009950545	9.4757334309664	8.59618975614441	8.57742882803575	8.82654848729092	9.15734693536284	8.50382573799575	8.90086680798075	8.467605550083
gene_949	12.5929241556276	12.5277213442845	12.6941402040764	13.7404132320333	13.977995368613	13.2440664641948	13.7678740788976	13.9812996949523	13.4227218209006	13.859243577963	14.1895157298002	13.3431857154479
gene_950	11.4040771362412	11.1910592145317	11.4878400338231	12.8701720391102	12.8352609186275	12.2300204357056	12.6851867965953	12.496853777388	11.9012440324674	12.6768386064742	12.8466656818997	12.0481462542196
gene_951	8.93957921431469	8.98584193700334	9.3685064615077	10.2550285698187	10.5274770060604	9.76652890859886	10.047123912114	10.1686721181322	9.87958324961278	10.0701209444768	10.3454052467178	9.4262647547021
gene_952	10.3542493819452	10.7565563225241	10.3944626946103	11.635718120331	11.9665054519057	10.3641346550081	11.209453365629	11.8045344029952	10.6697708885255	11.8289298276515	12.1876613657391	10.3575520046181
gene_953	9.99293833616581	10.4726908392428	10.4594316186373	12.6126381636048	12.3561768305164	10.7862696276485	11.9904585650737	12.3409627642517	11.5882461520448	11.6715410667119	11.7511255833673	10.0265234425198
gene_954	8.56985560833095	8.99435343685886	9.78953364497036	10.7927902943011	10.7202442582876	9.64745842645492	10.5381889320524	10.6679985356725	10.800090987625	9.5980525001616	9.74146698640115	9.03342300153745
gene_955	10.1996723448364	10.7706638929168	10.9822806045583	13.6273058805148	13.4834379270615	12.6586577921261	13.2073194264578	13.570922997534	13.0101784040205	12.116993677547	12.3842441222431	11.5919897676151
gene_956	9.2644426002266	9.58120058192496	10.0154150523867	11.7232343008934	11.6943578872215	10.4817994316658	11.4262647547021	11.5410966153495	11.4696418172395	10.9556499075284	11.3674147512468	10.2888660741658
gene_957	8.94836723158468	10.0347989625773	11.298062567719	10.7439928610602	11.2360141919001	10.0714623625566	10.6366246205436	11.3685064615077	12.0261775968892	10.4019461239765	11.3020676725265	9.91288933622996
gene_958	9.38801728534514	9.7565563225241	9.38586240064146	13.2500022678404	13.4019461239765	12.5122466428292	12.9485497472457	13.0223678130285	11.6197614632984	10.6238814900135	11.192909219112	10.1446582428319
gene_959	9.22881869049588	9.83920378809694	10.4767462039395	11.5598550415136	11.7077904955288	11.0525680508042	11.2100624832402	11.6653359171852	11.402479172215	10.6438561897747	11.0940776856719	10.286557761608
gene_960	9.94397991434374	9.52943055414615	9.56224242422107	10.7168194613299	11.3140167039014	10.2288186904959	10.5274770060604	10.4898479604393	9.72962074355304	11.1065629404449	12.0237543532994	10.3880172853451
gene_961	9.70217268536555	9.58496250072116	9.5313814605163	11.4046093978377	11.3695973462787	10.8081597728684	11.0654161346765	10.7854524681585	10.2082343583398	11.1692986957928	11.3701424794954	10.2934716488381
gene_962	10.0953970227926	10.4429434958487	12.2398968224459	11.4056733322819	11.8895039634115	11.5896511465148	11.5882461520448	11.9083926207738	12.8643796261862	11.4978518369511	11.9307373375629	11.3896313392605
gene_963	8.4998458870832	9.22881869049588	9.98584193700334	10.4491486453754	10.3128829552844	9.62570884306447	10.8089641749193	11.2354159356025	11.6591039634737	10.7507069862249	11.2124963851939	10.8719052376592
gene_964	7.39231742277876	7.48381577726426	8.19967234483636	8.01680828768655	8.83605035505807	8.48784003382305	7.94836723158468	8.22881869049588	8.81378119121704	7.89481776330794	8.48784003382305	8.19475685442225
gene_965	8.37937836707126	8.31741261376487	9.67419226814568	10.0887882387169	10.4491486453754	9.47167521439204	9.6582114827518	9.43045255166553	10.0292872269682	9.81057163474115	10.0647427647503	9.24555270625568
gene_966	7.78790255939143	7.98299357469431	9.211888294546	8.98584193700334	9.5176693881338	8.6724253419715	8.6724253419715	8.876516946565	9.48784003382305	8.91587937883577	9.46964181723952	8.55842071326867
gene_967	10.9650627567446	10.9650627567446	11.0484868739923	13.890739269631	14.3423525100878	13.3701424794954	13.3328757311527	13.2315212108757	12.5698556083309	12.2603315185576	13.0373753577632	11.7523806465529
gene_968	10.4199601778479	10.3761253892762	10.8572034715082	11.1019756709492	10.8017083589165	10.4439795426013	10.9359016822676	10.9329528921947	11.2963426846929	11.9333218207329	12.1497471195047	11.5745935273376
gene_969	9.75488750216347	10.0457596613827	10.5574637015978	12.7923836149352	13.0729699685421	12.1315354686763	12.2772874001304	12.415477707698	12.158925203807	11.4309751725881	11.9395792143147	10.9307373375629
gene_970	8.36632221424582	8.77807712953536	9.15987133677839	9.43879185257826	10.1421070573025	9.14974711950468	9.15734693536284	9.36632221424582	9.52160043972373	8.76818432477693	9.29462074889163	8.57742882803575
gene_971	8.44294349584873	9.09803208296053	9.81698362325538	9.79603960882977	10.3837042924741	9.52943055414615	9.48179943166575	10.0320457269308	10.2276159434142	9.12153351734003	9.61102479730735	9.08480838780436
gene_972	8.73809225962049	9.22641219278879	10.1749256825007	12.2363132270428	12.2461467746359	10.1861142395416	11.6555307231556	11.9447120610435	11.5584207132687	10.3342732853072	10.6733090755617	9.49385544924082
gene_973	7.86418614465428	8.32192809488736	8.82972273508606	8.62570884306447	9.65105169117893	7.93073733756289	8.4178525148859	8.7176764230664	8.90689059560852	8.4797802640291	9.1623913287569	7.76155123244448
gene_974	9.78135971352466	9.7632123668144	10.3674147512468	11.6737507394381	11.6017707884077	10.6474584264549	11.2033480029798	11.2088439907346	11.2848241002246	11.2877123795494	11.4330637651221	10.4978518369511
gene_975	9.44294349584873	10.5727002264873	11.2336196767597	10.4146852358072	10.9808536063797	9.88874324889826	10.5264992391366	11.240791332162	11.333714426094	10.7557221536423	11.2479275134436	10.5097750043269
gene_976	7.82654848729092	7.92481250360578	8.71424551766612	9.8423503434138	10.0042204663182	9.33539035469392	9.50977500432694	9.5058115539196	9.38586240064146	8.72109918870719	9.12412131182919	8.49185309632968
gene_977	9.1623913287569	9.5313814605163	10.0084286220706	10.609178738142	10.5274770060604	9.61102479730735	10.6017707884077	10.8501868376458	11.1389117181427	10.8610869059954	11.2556187498396	10.57931593758
gene_978	8.2807707701306	9.01680828768655	9.24792751344359	10.1472049249422	10.0265234425198	9.5058115539196	10.1586096882145	10.6320864128352	10.9203528554151	10.0552824355012	10.2714630279044	10.1799090900149
gene_979	9.19475685442225	9.7380922596205	10.6873756834375	11.0794847838268	11.0907740546408	10.8719052376592	10.5593770905267	11.3094763538411	11.5053153561362	10.6411485974112	11.0251395622785	10.5488219084588
gene_980	8.07681559705083	8.19475685442225	8.64385618977473	8.93073733756289	9.86418614465428	8.97154355395077	8.84862294042934	9.04984854945056	8.82654848729092	8.99435343685886	9.70735913208088	8.81698362325538
gene_981	9.35314682549808	9.4199601778479	10.2784494582205	10.7380922596205	10.9307373375629	10.1736771363034	10.800090987625	11.0894504811159	11.5152070304088	11.0660891904578	11.4578938373147	10.7142455176661
gene_982	8.36194377373524	8.2807707701306	8.92184093707449	10.1736771363034	10.7364019313183	10.1019756709492	9.99717948093762	9.78790255939143	9.54882190845875	9.33091687811462	9.8423503434138	9.19229281447077
gene_983	11.0133226734254	10.8841705191084	10.9046346216682	12.595257481449	12.7887183326905	12.1487943214243	12.0711271249483	11.8161836814323	11.209453365629	12.5524289485265	12.9095181142966	12.0077281146323
gene_984	9.90086680798075	9.4777582664439	9.65642486327778	12.5352753766208	12.667111542075	12.0907740546408	12.2197735508929	11.5449644327892	11.0161118382205	11.0600203545079	11.4573808790725	10.4706588740606
gene_985	10.7846348455575	10.753216749179	11.0382331347318	12.799079209029	12.7313190310251	11.7710767402628	12.7159619902551	12.4584066132365	12.2897307400838	12.4369717450491	12.7420988697783	11.9719027460455
gene_986	10.7287708495427	10.1649069266757	10.4189067312579	12.3373431472741	12.3826240265749	11.3286749273279	11.9740560226256	11.5999128421871	11.1548181090521	12.3454052467178	12.579787329527	11.4267888945956
gene_987	7.52356195605701	7.36632221424582	7.82017896241519	8.91288933622996	9.3987436919382	9.03066713624694	8.59991284218713	8.52356195605701	8.45532722030456	8.19475685442225	8.68999797141945	8.16490692667569
gene_988	10.0861362250273	9.78953364497036	9.83289001416474	11.7846348455575	11.7073591320809	10.7056323873614	11.8340759534349	11.6298119443822	11.5473765634981	11.5176693881338	11.8726748802706	10.9571020415623
gene_989	12.0871313015405	12.2960558380788	12.1475229443507	12.0327345285867	12.4635243732712	11.7308946465417	11.7313190310251	12.1029598859101	11.1755495506362	13.1403504966284	13.7347096202258	12.5608104687279
gene_990	9.06608919045777	9.7632123668144	10.3793783670713	11.2252074369435	10.9344280406268	9.9957671508778	11.283088353024	11.5117526537674	11.9439799143437	11.3111806600534	11.7185328760692	11.2288186904959
gene_991	9.19967234483637	9.8008998999203	11.1286388128526	11.3342732853072	11.0491678723722	9.7364019313183	11.237209960755	11.5122466428292	12.2134080408583	11.2306209331299	11.5760118742068	10.5048189876328
gene_992	10.8757493514201	11.0552824355012	11.1312139050863	12.9710045980734	12.876516946565	6.88264304936184	12.4125698468052	12.5950243186136	11.8929222236306	12.2732128098543	12.4387918525783	7.09803208296053
gene_993	9.52356195605701	9.5961897561444	9.72451385311995	11.2312211807112	11.2667865406949	9.71938882094208	10.8986013874039	10.8399910705399	10.1836353814732	11.0512089409148	11.1433832139898	9.97010589061218
gene_994	9.81057163474115	10.2784494582205	10.6733090755617	12.0272148851598	12.3556263936379	10.8225708309502	11.9008668079807	12.1127652818853	11.5915223465707	11.2778685461768	11.8233672400462	10.7245138531199
gene_995	10.7355560239115	10.5717526435035	10.8826430493618	12.0781508077346	12.8043327261876	11.5769566647061	12.1389117181427	12.380731612683	11.9610878899973	11.6991386252759	12.4617352216049	11.2384047393251
gene_996	9.23122118071119	9.53332973230583	9.9901039638575	13.133623886783	13.5020859039859	12.4429434958487	12.4545563439619	12.7249401184624	11.7988767681333	10.4757334309664	10.9031286768123	9.94104760634058
gene_997	10.3365065598103	10.1573469353628	10.2726297849764	10.940313597146	11.2491134527137	10.3597495603223	11.0272148851598	10.9556499075284	10.6474584264549	11.3387363825739	11.7452541419573	10.8719052376592
gene_998	9.36413465500805	9.2167458581953	9.56985560833095	11.7996863613313	12.3328757311527	11.0947375050481	11.5053153561362	11.3470676571659	10.4988492065317	10.6193029554157	11.1344263202209	10.2772874001304
gene_999	9.01680828768655	8.66177809777199	8.88874324889826	10.5545888516776	10.6519486107234	9.90086680798075	10.3387363825739	9.8610869059954	9.43045255166553	10.2057932493972	10.3619437737352	9.4898479604393
gene_1000	8.98013957763916	8.60733031374961	9.66533591718518	11.3398500028846	11.0306671362469	10.3387363825739	10.8008998999203	10.2082343583398	10.2312211807112	10.5727002264873	10.5323559252888	9.79279029430106
gene_1001	11.7372473430277	13.023234556846	14.0782342173864	13.3203774918313	12.8989792046225	13.1011549786005	13	14.2291192206586	14.298706995621	13.7153185523313	14.1344263202209	13.3967385560478
gene_1002	13.3316167738451	12.9149456560403	12.8788172846142	11.5196362528432	11.602698865018	11.0559602344523	11.6895612542855	11.5703301010308	11.0430272835945	14.0753120064604	14.3665271279655	13.2042654561368
gene_1003	8.3264294871223	8.18487534290828	9.02790599656988	9.31288295528436	9.7262181593322	8.73131903102506	8.78135971352466	8.5274770060604	9.05528243550119	9.4594316186373	9.8917837032183	9.02236781302845
gene_1004	9.94544383637791	9.83130724380205	10.2714630279044	12.5975870395862	12.7729330927054	11.3907063728728	11.8415643477306	11.4988492065317	11.3575520046181	11.8097681287104	12.2588604314098	10.8415643477306
gene_1005	8.95128471496697	9.08746284125034	9.80251636512122	10.7347096202258	10.8494051009478	10.0014081943928	10.2911706993219	10.5304063370991	10.4178525148859	10.3320365483617	10.6384359139905	9.34651373316563
gene_1006	9.14720492494223	9.19967234483637	9.8008998999203	11.1472049249422	10.6348110501717	9.75321674917896	10.8780509127285	10.9822806045583	11.44759985828	11.1389117181427	11.1195896207411	10.6411485974112
gene_1007	11.360298426618	9.82654848729092	10.5679560754155	10.047123912114	9.93369065495224	9.65642486327778	9.82495874052852	9.08214904135387	8.88874324889826	12.7881065459652	12.3269911749008	11.8925428166486
gene_1008	11.4120405145517	11.3831642606351	11.6772791913122	13.735450250603	13.8109732200022	13.2065565397387	12.9877969290425	13.3087656316035	12.3567270574646	12.6101020629997	12.9130763955548	12.2282174422934
gene_1009	9.19967234483637	9.9218409370745	10.5924570372681	10.2796105810525	10.581200581925	9.63117705570398	9.86727873970966	10.5896511465148	10.3454052467178	10.471675214392	10.6474584264549	9.7176764230664
gene_1010	11.3281138948337	12.0871313015405	12.4578938373147	12.1195896207411	11.8141818841903	11.1189410727235	11.9469062744564	12.4775053173697	12.3052067590087	12.5531492755985	12.8904542928318	11.9890396369624
gene_1011	9.94982671075911	9.80574387215162	10.0416591516372	11.6456584324087	11.8944388545623	5.75488750216347	11.2778685461768	11.353698209048	10.6156296369681	11.2300204357056	11.4537850554962	6.4262647547021
gene_1012	8.56224242422107	8.45532722030456	8.96578428466209	10.0416591516372	10.0375469539622	6.7944158663501	9.70908381255034	9.46352437327118	9.27146302790437	10.0361736125535	10.0593444608244	6.98868468677217
gene_1013	9.1006623390052	8.93073733756289	8.8703647195834	10.7813597135247	10.6156296369681	9.7004397181411	10.3454052467178	10.2203783276952	9.51963625284321	10.5410966153495	10.283088353024	9.51569983828404
gene_1014	7.35755200461808	7.51569983828404	7.59991284218713	8.2045711442492	8.77478705960117	8.19475685442225	7.88264304936184	8.08746284125034	8.07681559705083	8.24317398347295	8.54303182025524	7.95419631038688
gene_1015	8.2045711442492	8.70735913208088	9.2167458581953	10.0084286220706	9.86573327085176	9.09539702279256	10.1548181090521	10.4470832262097	10.8415643477306	10.1433832139898	10.3641346550081	10.0182001788132
gene_1016	11.2137117981057	11.2215871212648	11.1143930548673	12.3548003443506	12.2535520626375	11.357002092265	12.1987519651937	12.2100624832402	11.9494619793602	12.6884688827327	13.0828143376723	12.0990189910192
gene_1017	9.22881869049588	9.1548181090521	10.1984450414524	10.7364019313183	11.1842554954053	10.602698865018	10.523561956057	10.8129794712515	11.0154150523867	10.6411485974112	10.9915218460757	10.1836353814732
gene_1018	9.62935662007961	9.8281364841941	10.6510516911789	11.0154150523867	11.624338545313	10.6908710092923	10.9314762338868	11.3788367132106	11.3168471836025	10.806549621986	11.5161924778794	10.4387918525783
gene_1019	9.58120058192496	9.01680828768655	9.5018371849023	12.0344550953272	12.0650794889999	11.4173251176799	11.7112367677938	11.2667865406949	10.7262181593322	10.9001120629775	11.2467405984931	10.1560830762887
gene_1020	11.0894504811159	10.292321632802	10.6724253419715	12.400078902622	12.2603315185576	11.8388099857086	12.0606959316876	11.4635243732712	11.1241213118292	12.5294305541462	12.4948555844912	11.6429542234803
gene_1021	8.2807707701306	8.4262647547021	8.97727992349992	9.86573327085176	10.0014081943928	9.44294349584873	9.65463602852797	9.70735913208088	10.0606959316876	9.76818432477693	10.0334230015375	9.64024493622235
gene_1022	9.05528243550119	8.54303182025524	8.876516946565	9.85486838326024	9.9829935746943	9.29462074889163	9.49585502688717	9.04984854945056	8.91288933622996	10.1996723448364	10.1674181458317	9.62388149001346
gene_1023	9.3151495622563	9.33091687811462	9.81858217748086	13.53065017975	13.642051692928	13.0670981857484	12.8694010597781	12.6202198255075	12.0549434165733	11.1013191544233	11.4178525148859	10.5459297690855
gene_1024	7.4998458870832	7.4262647547021	7.876516946565	10.4387918525783	10.3695973462787	9.6275338844728	9.89481776330794	9.30149619498255	9.02513956227851	8.58496250072116	8.84235034341381	8.18982455888002
gene_1025	11.8891236562942	11.0188956211216	11.0532471259124	12.5408545321136	12.7661147575867	11.6843103111243	12.4632689159813	12.0758133774615	11.8936807383909	13.111787735801	13.3429080337916	12.2977760628941
gene_1026	8.76818432477693	8.29001884693262	8.56224242422107	11.1516508299734	10.9929383361658	10.539158811108	10.8587580999354	9.8073549220576	9.44086916761087	9.9729797860663	10.1510165388922	9.35093918154643
gene_1027	9.9233274854192	10.2057932493972	10.1382718001722	13.7579108191051	13.6342438415775	13.0697853949833	13.3788367132106	13.2717548056465	12.11731842601	11.18982455888	11.6653359171852	10.9344280406268
gene_1028	9.70563238736141	9.84077792359505	10.0714623625566	11.1554507313121	11.0272148851598	10.4757334309664	10.5708044377245	10.8049376720519	10.3275526440812	11.2027360432502	11.2591547688668	10.602698865018
gene_1029	7.60733031374961	8.28540221886225	8.93957921431469	8.55074678538324	9.2807707701306	8.79116288855502	8.3264294871223	8.71080643369935	9.09275714091985	8.51175265376738	9.06608919045777	8.83289001416474
gene_1030	8.9188632372746	8.78463484555752	9.17242750864548	11.3896313392605	11.0681064758588	6.7279204545632	10.9879745242962	10.7756102807595	10.3553510964248	10.1548181090521	10.270295326472	6.96578428466209
gene_1031	10.3509391815464	10.0347989625773	10.3264294871223	12.9643408677924	12.7189609119842	7.04439411935845	12.5161924778794	12.2778685461768	11.4141566792741	11.9701058906122	11.9136374280491	7.08746284125034
gene_1032	11.7210991887072	11.634357301138	11.9068905956085	14.0545195308524	14.0262640660697	11.6913073301911	13.5802585674998	13.8649599151426	13.2355655229365	13.3440184398813	13.6826654642458	11.6320864128352
gene_1033	9.283088353024	9.29001884693262	9.616548843779	11.8443134612033	11.664447284548	10.9121408562957	11.4542992936199	11.2825093062408	11.1414685553931	11.0498485494506	11.2726297849764	10.5943246039248
gene_1034	7.45121111183233	7.24792751344359	7.97727992349992	8.17990909001493	9	8.33539035469392	8.06608919045777	7.98868468677217	8.2336196767597	8.09803208296053	8.58871463558227	8.00562454919388
gene_1035	8.00562454919388	8.18487534290828	8.94251450533924	9.45738087907254	9.78626962764847	9.36413465500805	9.59058704991503	9.85486838326024	10.2679570844028	9.3685064615077	9.87344411251538	9.66355810421727
gene_1036	10.8225708309502	10.1686721181322	10.4210128557792	11.1433832139898	11.0168082876866	10.3476213685681	10.7829982089204	10.3106127816595	10.2155329997457	12.3890935219045	12.5442400064417	11.5072991241228
gene_1037	10.1823943534045	9.81217730551445	10.3553510964248	11.7351328841399	11.8699793329	10.800090987625	11.8129794712515	11.1922928144708	10.6202198255075	11.1916761463524	11.7494504655699	10.6302671250268
gene_1038	9.56985560833095	8.83289001416474	9.58496250072116	9.4178525148859	10.1176431013891	9.38154295118458	9.64565843240871	9.32418054661874	9.56033283421244	10.5745935273376	10.9505558970475	9.96289600533726
gene_1039	9.24317398347295	9.283088353024	10.5689061545021	9.23122118071119	9.66711154207503	9.46352437327118	8.98299357469431	8.84549005094438	9.3987436919382	11.0188956211216	11.7834075421735	11.1478408936723
gene_1040	11.129283016945	10.9151324489507	11.2679570844028	12.3567270574646	12.3089078040639	11.7594721212028	12.095726668639	12.0794847838268	12.0851404617018	12.6653359171852	12.8470573460913	12.0063260785249
gene_1041	9.44086916761087	9.25029841790633	9.53915881110803	11.9355334129507	11.9042582828005	11.2854022188622	11.4988492065317	11.0894504811159	10.8595347863827	11.0701209444768	11.3465137331656	10.6275338844728
gene_1042	11.0091287895393	11.6206780421354	12.3128829552844	13.2318211786574	13.2536997813742	12.6832139549344	12.8401878240405	13.4439795426013	13.2559137493378	12.7328033943935	13.2535520626375	12.3420746679991
gene_1043	9.71424551766612	8.51175265376738	8.82336724004624	11.4257404243162	11.3275526440812	10.5887146355823	11.1510165388922	10.3014961949825	9.6969675262343	10.8121773055144	10.8217739819706	9.8008998999203
gene_1044	10.7116669735643	10.3219280948874	11.2390017577656	12.7473538294781	12.8415643477306	11.9693865213423	12.5584207132687	12.1513337192917	11.8077574035893	12.0474647733184	12.4739593656948	11.6156296369681
gene_1045	10.5708044377245	9.96722625883599	10.3847837500934	11.3241805466187	11.0112272554233	10.2203783276952	11.4003457965347	11.5102696708982	11.7431513941125	12.1411491984375	12.3395716783847	11.5284541107648
gene_1046	9.29691620687929	9.24792751344359	9.0389189892923	11.6746336617673	11.344850683943	11.120237877342	10.9643408677924	10.8344710499842	9.96722625883599	10.7185328760692	10.4262647547021	10.0484868739923
gene_1047	9.43045255166553	8.93663793900257	9.59991284218713	11.4645457503339	11.4231159101471	10.9765641234153	10.8948177633079	10.7936033092794	10.3174126137649	10.8948177633079	10.9787104591064	10.4777582664439
gene_1048	9.41362792902417	9.14465824283188	10.0620461377205	11.1318569606088	10.8509681509824	10.1421070573025	11.0306671362469	10.963618617444	11.2502984179063	11.2143191208008	11.3202364452416	11.0285967770671
gene_1049	10.7030383889864	10.1623913287569	10.7731392067197	12.5891829670394	12.8267470825202	11.8301190254445	12.2363132270428	12.2354159356025	11.7095146607067	12.1503819688178	12.4488906296293	11.288289342181
gene_1050	7.53915881110803	7.34872815423108	8.19967234483636	9.11634396123747	9.13442632022093	6.49185309632967	8.6147098441152	8.51569983828404	8.66177809777199	8.68999797141945	8.79116288855502	6.82017896241519
gene_1051	10.8297227350861	10.0821490413539	10.3442959079158	10.806549621986	10.7968507952672	8.05528243550119	10.5660540381711	10.3976746329483	9.83920378809694	12.2966294742855	12.3564519702218	8.82336724004624
gene_1052	9.38154295118458	9.25266543245025	9.61102479730735	12.6752954990941	12.8525295094042	12.118292233027	12.2134080408583	12.093417564388	11.4711671337244	11.1143930548673	11.5166849493096	10.9158793788358
gene_1053	8.66533591718518	7.96000193206808	8.72451385311995	10.3858624006415	10.3442959079158	9.7176764230664	9.96289600533726	9.4998458870832	9.35755200461808	10.0498485494506	9.94982671075911	9.4898479604393
gene_1054	13.0601892784634	12.3512153218556	12.6602187885356	10.9964734887332	11.1459321458205	10.6275338844728	11.5497846679479	11.4434616122274	10.8384160757973	13.6379833037779	13.9328606453172	13.0579917227592
gene_1055	11.2137117981057	10.6492561775173	11.3739526553702	10.6147098441152	10.7176764230664	10.2264121927888	10.4262647547021	10.6183855022586	10.9381093262192	12.6579882762779	12.7095146607067	12.0059753565004
gene_1056	9.37286506011259	9.283088353024	10.0552824355012	11.7788984760084	11.7274950690254	11.2191685204622	11.5483402876761	11.4537850554962	11.4584066132365	11.3083390301394	11.539158811108	10.9686667931952
gene_1057	9.23840473932508	8.81057163474115	9.2644426002266	9.96289600533726	9.7364019313183	9.35755200461808	9.64205169292798	9.29232163280204	9.3037807481771	10.8033239190415	10.981567281903	10.3106127816595
gene_1058	9.24079133216196	9.38370429247405	10.0209799389042	10.5087851620645	10.6220518194564	10.3049216695817	10.5245417150359	11.1006623390052	10.8105716347411	10.6926155016946	11.1195896207411	10.3685064615077
gene_1059	10.1984450414524	9.97584796800679	10.5018371849023	12.1153688378202	11.8380220583045	11.580729651599	11.4194335507054	11.2790301364496	11.1305705628054	11.8411711892485	11.8193807908646	11.3032099489448
gene_1060	9.89481776330794	9.68825030913318	10.2854022188622	10.2737955992143	9.80896417491926	9.27146302790437	10.1059085085712	10.661778097772	11.1247675358225	11.9567391450591	11.580729651599	11.467605550083
gene_1061	9.283088353024	9.46147944728616	10.1996723448364	11.3387363825739	11.2992080183873	11.0593444608244	10.6987046667703	10.9936460600166	10.8772841335232	11.283088353024	11.3982092614669	10.9053870050181
gene_1062	9.40514146313634	9.31288295528436	9.51372759595244	10.612868497291	10.5313814605163	10.2667865406949	10.2842457498297	10.3241805466187	9.981567281903	10.8097681287104	11.0478055540076	10.468624042918
gene_1063	9.73470962022584	9.33091687811462	10.1395513523988	12.2836671674915	11.7523806465529	11.8380220583045	11.5142209093581	11.4046093978377	11.4563544151083	11.6252522217469	11.2514824106202	11.2807707701306
gene_1064	9.77807712953536	9.31061278165953	10.3264294871223	14.0074653366271	13.4707859557643	13.3441571805691	13.1882797519641	13.0397758492337	12.8141818841903	11.5304063370991	11.5588989811467	11.2567983860794
gene_1065	10.2888660741658	9.57742882803575	10.3365065598103	10.4807902010958	10.0927571409199	9.90689059560852	9.87498134765377	9.77478705960117	10.286557761608	12.0891193979152	11.5985178106126	11.3695973462787
gene_1066	9.4898479604393	8.36632221424582	9.52552080909507	12.2676645375011	11.9736973663054	11.7976615258538	11.5112584955023	11.1273495410591	10.7347096202258	11.0402897210257	10.3037807481771	10.4512111118323
gene_1067	8.95419631038688	8.88874324889826	10.0292872269682	10.9908130791536	10.6275338844728	10.6803595235137	10.3072008091408	10.4868350215631	10.9158793788358	10.8344710499842	10.6156296369681	10.5868397879618
gene_1068	7.43462822763673	7.08746284125034	7.71424551766612	8.04439411935845	7.98299357469431	7.83289001416474	7.82654848729092	7.72109918870719	7.73470962022584	8.44294349584873	8.14974711950468	8.02790599656988
gene_1069	8.48381577726426	7.96000193206808	9.19721669311005	10.1446582428319	9.6969675262343	9.80251636512122	9.24555270625568	9.19721669311005	9.44086916761087	10.3608470841797	10.0741414627525	10.0279059965699
gene_1070	7.29462074889163	7.01122725542325	8.33539035469392	8.33539035469392	8.52356195605701	8.24317398347295	7.98299357469431	7.77478705960117	8.65105169117893	8.55842071326867	8.51963625284321	8.4178525148859
gene_1071	12.2212850178105	12.1487943214243	12.9240701855853	14.0063260785249	13.9834390021704	12.90989308377	13.7398860660827	13.775404519504	13.3996784691529	13.6218229473942	13.8022134158237	13.3164229655036
gene_1072	6.8703647195834	7.4594316186373	7.49185309632967	8.26209484537018	8.467605550083	7.06608919045777	7.02236781302845	8.04984854945056	7.56985560833095	8.56224242422107	7.94251450533924	6.98868468677217
gene_1073	6.93073733756289	7.49185309632967	6.8073549220576	7.6582114827518	7.90689059560852	7.65105169117893	7.54689445988764	7.93663793900257	6.93073733756289	8.02790599656988	8.1548181090521	7.58496250072116
gene_1074	6.58496250072116	6.64385618977473	6.55458885167764	6.59991284218713	6.6582114827518	6.70043971814109	6.62935662007961	6.58496250072116	6.59991284218713	6.56985560833095	6.58496250072116	6.6582114827518
gene_1075	6.62935662007961	6.61470984411521	6.64385618977473	6.59991284218713	6.70043971814109	6.59991284218713	6.64385618977473	6.6724253419715	6.6582114827518	6.6582114827518	6.64385618977473	6.62935662007961
gene_1076	6.74146698640115	6.59991284218713	6.71424551766612	6.6582114827518	6.55458885167764	7.36632221424582	6.6582114827518	6.64385618977473	6.68650052718322	6.6582114827518	6.64385618977473	6.88264304936184
gene_1077	6.62935662007961	6.53915881110803	6.70043971814109	6.58496250072116	6.82017896241519	6.7279204545632	6.62935662007961	6.6724253419715	6.62935662007961	6.64385618977473	6.6724253419715	6.62935662007961
gene_1078	6.6724253419715	6.6582114827518	6.62935662007961	6.62935662007961	6.4594316186373	6.62935662007961	6.62935662007961	6.6582114827518	6.62935662007961	6.62935662007961	6.74146698640115	6.6582114827518
gene_1079	6.58496250072116	6.62935662007961	6.62935662007961	6.62935662007961	6.59991284218713	6.6724253419715	6.6724253419715	6.6724253419715	6.64385618977473	6.59991284218713	6.71424551766612	6.62935662007961
gene_1080	6.6582114827518	6.62935662007961	6.58496250072116	6.64385618977473	6.62935662007961	6.71424551766612	6.6582114827518	6.6582114827518	6.61470984411521	6.64385618977473	6.64385618977473	6.64385618977473
gene_1081	6.68650052718322	6.59991284218713	6.62935662007961	6.68650052718322	6.76818432477693	6.5077946401987	6.61470984411521	6.6724253419715	6.58496250072116	6.62935662007961	6.58496250072116	6.62935662007961
gene_1082	6.6724253419715	6.64385618977473	6.70043971814109	6.6582114827518	6.68650052718322	6.55458885167764	6.64385618977473	6.64385618977473	6.6582114827518	6.68650052718322	6.61470984411521	6.64385618977473
gene_1083	6.61470984411521	6.59991284218713	6.62935662007961	6.68650052718322	6.62935662007961	6.64385618977473	6.6724253419715	6.64385618977473	6.64385618977473	6.7279204545632	6.68650052718322	6.6582114827518
gene_1084	7.99435343685886	8.91288933622996	9.52160043972373	9.48784003382305	9.10590850857116	8.81698362325538	9.60362634498619	9.98726401207254	10.1935253605012	9.59991284218713	9.92925840863697	9.60917873814198
gene_1085	9.26209484537018	9.4093909361377	9.76983784362944	10.2203783276952	10.6899979714194	9.72962074355304	10.4460494067166	10.4797802640291	10.3987436919382	10.3309168781146	10.7648715907361	9.9307373375629
gene_1086	11.9117664706596	12.5842578877446	11.5655781367843	12.3230547603416	12.2342186782385	11.5896511465148	12.2644426002266	12.6971847832245	11.281350514981	13.3695973462787	13.7055243971641	12.7302578356548
gene_1087	8.90086680798075	9.74986942739684	9.8610869059954	10.5887146355823	11.0272148851598	9.82654848729092	10.661778097772	10.9490971557292	11.0443941193585	10.3772105303886	10.9794251953315	10.1611318829843
gene_1088	13.9981496564564	15.6492842496103	12.2036538855296	9.01402047031493	9.4178525148859	8.25738784269265	9.15228484230658	9.49585502688717	9.45738087907254	14.398676898955	15.4189725942103	12.2801907922169
gene_1089	7.97154355395077	9.11374216604919	8.77478705960117	8.63662462054365	10.8201789624152	8.8703647195834	8.28540221886225	9.14465824283188	8.8610869059954	8.43879185257826	9.78626962764847	8.4998458870832
gene_1090	9.34872815423108	9.57553924683453	9.25974326369078	10.1623913287569	9.97154355395077	9.81698362325538	10.2585660338899	10.1279943209764	10.1885888457073	10.3094763538411	10.5137275959524	9.90388184573618
gene_1091	6.88264304936184	8.29462074889163	8.20945336562895	8.71080643369935	9.17741953798924	7.17990909001493	6.84549005094438	8.32192809488736	9.08214904135387	9.15228484230658	9.79766152585376	7.01122725542325
gene_1092	8.39660478118186	9.22881869049588	9.59991284218713	10.3728650601126	10.0834793273318	9.85486838326024	9.60733031374961	10.0768155970508	10.4178525148859	9.60177078840771	9.74986942739684	9.616548843779
gene_1093	12.3912435894274	12.8313072438021	11.5048189876328	12.4144209817464	12.0748104611605	11.1247675358225	12.2027360432502	12.4320198468125	11.580729651599	13.3819484493952	13.6462211718319	12.3445733225962
gene_1094	10.0512089409148	10.2360141919001	12.3769393216198	10.6847486204216	10.5284541107648	9.53915881110803	10.8478403556307	11.0821490413539	10.7304701371842	11.2473341780287	11.3619437737352	13.2262616533155
gene_1095	12.8663130157022	12.8213753923725	11.7008731551403	14.08406094195	14.2092248802056	12.9125151448024	14.1743795764898	14.2221156501356	12.2752515434703	13.5563863040978	13.9178382318738	12.8655399707857
gene_1096	16.0006822658078	16.0005722447567	14.9168124977098	9.06608919045777	9.46964181723952	8.82972273508606	8.6724253419715	9.17741953798924	9.30149619498255	15.7998633992987	15.9996477365284	14.8704128856811
gene_1097	11.4199601778479	11.7338627196785	10.2240016741981	12.7958367409336	12.8701720391102	11.8536994203002	12.7615512324445	12.6799198785184	11.0354864512922	12.1302487840507	12.6181560477785	11.1414685553931
gene_1098	10.9490971557292	11.6447575925163	10.8454900509444	13.5311377414447	13.9013383231795	13.0202855008446	13.1913677134189	13.6908710092923	12.0761475280225	12.0562990145503	12.6167785540001	11.5512276035983
gene_1099	8.43462822763673	8.94836723158468	9.12928301694497	9.9469062744564	9.79116288855502	9.09011241966429	9.94836723158468	10.1586096882145	10.5896511465148	9.88417051910844	10.0593444608244	9.71424551766612
gene_1100	11.4888443464573	11.5284541107648	10.4858293087019	12.7571816328167	13.0443941193585	11.7393587074334	12.8893138223844	12.7723145739217	11.3476213685681	12.0474647733184	12.6532929453828	11.3145832442742
gene_1101	12.0559602344523	11.8749813476538	10.929998062609	13.3020676725265	13.6923975554685	12.2455527062557	13.3309168781146	12.9188632372746	11.9016211583461	12.7960396088298	13.4329333166351	12.0953970227926
gene_1102	9.93221475196838	10.5216004397237	10.5206186805563	11.3264294871223	11.2957689344205	10.8289298276515	11.0327345285867	11.6307221621038	11.5122466428292	10.9351650496037	11.3793783670713	10.7565563225241
gene_1103	8	8.92184093707449	8.4093909361377	7.62205181945638	8.00562454919388	8.35755200461808	7.74819284958946	8.48381577726426	8.29920801838728	8.40514146313634	9.17492568250068	8.01680828768655
gene_1104	10.7665289085989	11.4019461239765	11.3123157466901	12.5444815223108	12.6492561775173	11.9140113285413	12.2449583931511	12.6388883822523	12.2398968224459	12.1861142395416	12.6532929453828	11.5655781367843
gene_1105	12.4450148458684	12.9392118826664	11.9012440324674	11.2877123795494	12.647233549977	11.6366246205436	12.5579422867874	12.7909593336988	11.7776662808808	12.2164427391605	13.806046081078	12.8153832958135
gene_1106	11.5708044377245	12.1907506496624	11.2917462808339	13.194602975158	13.1727400170494	12.6699922796164	12.876133200043	13.2780137961182	12.0953970227926	12.7319553737719	13.176640671134	12.0791514054219
gene_1107	9.17990909001493	9.44086916761087	9.28771237954945	9.32192809488736	10.2240016741981	7.82654848729092	9.5176693881338	9.9829935746943	9.8703647195834	9.90388184573618	10.7013064619586	8.02790599656988
gene_1108	7.88264304936184	8.2667865406949	8.70390357344466	8.88874324889826	9.24317398347295	7.83920378809694	8.57364718749332	8.84235034341381	9.2167458581953	8.70390357344466	9.1189410727235	7.9188632372746
gene_1109	9.83447104998422	10.6183855022586	10.1459321458205	12.3853231761759	12.5203731363397	11.0920964149908	11.7338627196785	12.2366122002158	11.0084286220706	11.4752267777423	11.7772553151919	10.3174126137649
gene_1110	11.237209960755	11.5588989811467	10.4429434958487	13.5358828527513	13.262388523751	12.6548597542074	13.1570310743784	13.279465491794	11.6648916692861	12.2749604721406	12.3772105303886	11.4542992936199
gene_1111	15.0691560292529	15.760070172631	14.4406096667484	11.1111356702347	11.0168082876866	10.1699250014423	10.8726748802706	11.4542992936199	11.7619666953821	15.4411934780632	15.829375891704	14.4573808790725
gene_1112	11.6361714416359	11.7376698631775	10.6733090755617	12.4128344401193	12.4797802640291	11.9072662485311	12.3982092614669	12.4787696194758	10.9571020415623	12.612868497291	12.9724413665635	11.8497960222456
gene_1113	13.0963857344527	13.2188659100697	12.478011171176	13.1037795524516	13.2165943066388	12.8099690471762	13.0778171208959	13.4819255358607	12.4830599778717	13.7979654324042	14.2375087481727	13.1114617398577
gene_1114	10.4787696194758	10.9314762338868	9.67065624911844	12.0230612497353	12.2390017577656	11.353698209048	12.0175044011094	12.0157634873699	10.3826240265749	11.2106713437856	11.9954138522252	10.5343028824546
gene_1115	11.9125151448024	12.4985999287703	11.4863322527687	12.595257481449	12.6022349013411	11.5264992391366	12.7840213243742	13.1519678709682	11.4691330198296	12.886268152873	13.1702380523367	12.3037807481771
gene_1116	8	8.72451385311995	8.70390357344466	9.2167458581953	9.33539035469392	9.03617361255349	8.98299357469431	9.75822321472672	9.75488750216347	9.20212382383046	9.319672120947	8.9915218460757
gene_1117	10.4377520723236	10.9038818457362	10.0279059965699	13.0467829703564	13.4120405145517	12.2508905357233	12.7287708495427	12.9093305930068	11.4199601778479	11.6402449362223	12.2514824106202	11.1357092861044
gene_1118	11.5665297826242	11.7393587074334	11.1661630826461	12.6476832678862	12.2874238116835	11.7640422173066	12.5717526435035	12.6566483117474	12.311748315005	12.7770497884388	12.8925428166486	12.2676645375011
gene_1119	10.8344710499842	10.6608872703026	9.74483383749955	11.7665289085989	11.7253662578956	10.7870863245516	11.5859014496908	11.3739526553702	10.243173983473	11.6202198255075	11.9996477365284	10.7565563225241
gene_1120	10.5999128421871	10.6465587101545	9.7515440590891	10.0901124196643	10.4645457503339	9.57553924683453	10.3739526553702	10.4938554492408	9.78135971352466	11.5313814605163	12.288289342181	10.8734441125154
gene_1121	9.45327063401062	9.27379559921427	8.89178370321831	9.83605035505807	9.94104760634058	9.1623913287569	9.74146698640115	9.67595703294175	8.94251450533924	10.0794847838268	10.4178525148859	9.4858293087019
gene_1122	10.9701058906122	11.102631888855	10.8392037880969	12.0299773465896	11.6275338844728	11.579787329527	11.495355392236	11.7735513464285	11.0437108633472	12.5461710022674	12.3148664310532	11.8081597728684
gene_1123	11.3303567169579	11.7561392983729	11.403012023575	12.8579809951276	12.6003775531078	11.8145824659063	12.6593269974141	12.8143821889516	12.5095276074232	12.9205389495838	13.0909394159844	12.3089078040639
gene_1124	11.9758479680068	12.010877723007	11.0647427647503	13.1429047875086	12.9087678828492	12.0967151544885	13.0896159942281	12.8507728623133	11.654636028528	13.0503588465876	13.0731373831104	12.0409745988173
gene_1125	11.2209828510818	11.319672120947	10.876516946565	13.3103287586168	13.4670960339057	12.4632689159813	13.1397112166619	13.1819286925126	12.0392617943411	12.3006385539937	12.6943578872215	11.6447575925163
gene_1126	11.582612451267	11.5401280385821	10.5980525001616	13.2845349540084	13.163335192082	12.0761475280225	13.2103669456326	13.2698571946549	11.7931968590609	12.4993476328766	12.7671499122849	11.5401280385821
gene_1127	11.9042582828005	12.403012023575	11.9657842846621	13.8609899474255	13.8341747377165	13.0455890392973	13.5186531556734	13.9400382473902	12.9909903035308	13.262388523751	13.606752195112	12.7349212677053
gene_1128	10.7747870596012	11.6640027628865	12.1620765703743	13.0110524998006	12.6987046667703	12.3915121227071	12.6066365435795	13.1774195379892	13.1109726077829	12.3872095807196	12.7247270015344	12.0237543532994
gene_1129	10.8703647195834	10.7523806465529	10.0265234425198	10.3498340914572	10.6110247973074	9.64024493622235	10.5137275959524	10.3739526553702	10.2620948453702	11.6763978870448	11.8517490414161	10.8634119589416
gene_1130	10.6882503091332	10.9068905956085	9.98441845880114	11.7858611057596	11.9733386208004	10.7657004876511	11.8427431807317	11.8411711892485	10.4614794472862	11.7168194613299	12.1686721181322	10.8025163651212
gene_1131	8.85174904141606	9.18982455888002	9.1623913287569	9.89633240390994	10.0714623625566	9.283088353024	9.69348695749933	9.8978454560055	10.1699250014423	9.94397991434374	10.3923174227788	9.55266909751427
gene_1132	11.3793783670713	12.0734721539765	12.5646258627954	12.0963857344527	11.8982234712156	11.65999589243	12.0202855008446	12.5629578693341	12.6229669447905	12.4170613467603	12.9223985722193	12.2954819736954
gene_1133	10.8993569229231	10.6908710092923	10.1972166931101	12.7067118449807	12.9132634306288	12.0361736125535	12.6615554424678	12.3272719368052	11.0223678130285	11.5033288566267	11.9581901836937	11.2485206049384
gene_1134	9.80896417491926	10.7030383889864	10.8033239190415	12.37964911776	12.3622178159131	11.5989829710361	12.2784494582205	12.3272719368052	12.1379517347154	11.7743752728021	11.9865531497567	11.6794800995054
gene_1135	9.66355810421727	9.91587937883577	9.21916852046216	11.1554507313121	11.3320365483617	10.1749256825007	11.0980320829605	11.0285967770671	10.5048189876328	10.677719641641	11.2626821423622	10.1586096882145
gene_1136	7.76818432477693	8.1548181090521	8.45532722030456	9.06069593168755	9.36632221424582	8.71080643369935	8.9915218460757	9.19475685442225	9.81057163474115	9.01680828768655	9.19967234483637	8.96578428466209
gene_1137	11.5526690975143	11.6746336617673	10.8201789624152	13.6466712053818	13.8589523107509	12.8690154155521	13.3619437737352	13.4619909505856	12.0195907283579	12.5252760978671	13.2439177557433	11.7548875021635
gene_1138	7.78135971352466	8.04984854945056	8.27146302790437	9.8703647195834	10.0168082876866	9.44914864537544	9.71080643369935	9.68299458368168	9.21916852046216	8.60362634498619	8.8073549220576	8.6582114827518
gene_1139	9.95564990752838	10.6137894644726	10.4335854411505	11.5112584955023	11.0867996856235	10.1150436501617	11.3885555039826	11.7397806097733	11.8376279331714	11.9057630496028	12.2452555803066	11.5901191741072
gene_1140	9.82972273508606	11.319672120947	11.4797802640291	12.2140154914108	12.1176431013891	11.4278366034585	11.5545888516776	12.2057932493972	12.3154326379054	11.6470086384416	12.0091287895393	11.1465686757408
gene_1141	11.1848753429083	10.9432473959016	10.5764843467969	13.3801904667498	13.1833252245246	12.5655781367843	13.0012322452444	12.7153185523313	11.7129568216976	12.55818151986	12.6895612542855	11.661778097772
gene_1142	8.97727992349992	10.2155329997457	10.7976615258538	11.3885555039826	10.8726748802706	10.298062567719	11.3089078040639	11.661778097772	12.2351167143962	11.6064052126978	11.90989308377	11.4943556035328
gene_1143	11.1674181458317	10.7253662578956	10.4978518369511	12.3960695576399	12.2413873639989	11.2550285698187	12.1789760113745	11.7598881832218	10.8017083589165	12.129283016945	12.2369111114446	11.3766680618577
gene_1144	9.66711154207503	9.5058115539196	9.0389189892923	11.1805308073445	10.9038818457362	10.4377520723236	10.8193807908646	10.7698378436294	9.6724253419715	11.0119260663068	11.0687782779854	10.4199601778479
gene_1145	11.2173519052703	11.424691191513	11.2027360432502	12.7425199716613	12.2845349540084	12.0275604822488	12.3342732853072	12.6717621863446	11.9851303734669	12.5724633890837	12.7636273517276	12.0056245491939
gene_1146	8.98868468677217	10.2106713437856	10.5593770905267	11.1516508299734	10.7465143211385	10.3140167039014	11.1176431013891	11.471675214392	11.7586396370246	11.2567983860794	11.5938579388582	11.393390457444
gene_1147	9.16741814583174	9.54689445988764	9.44501484586842	10.7185328760692	10.5698556083309	9.8856963733394	10.2772874001304	10.3630396302565	9.48381577726426	10.5764843467969	10.8788172846142	10.120237877342
gene_1148	9.91139198784346	11.1045987535644	10.8887432488983	12.2008986050384	12.1023038172126	11.5989829710361	11.7095146607067	12.5413386579708	11.8205778826558	11.586370695114	12.0831468708167	11.1861142395416
gene_1149	8.59618975614441	9.59991284218713	9.75488750216347	12.3473445394315	12.2318211786574	11.8157835441282	11.4747199465265	12.0344550953272	11.5943246039248	10.5468944598876	10.8415643477306	10.5545888516776
gene_1150	12.5166849493096	13.1349075661388	12.3583764803282	11.6452080827747	11.7291958591321	10.9851303734669	11.9538326821453	12.4144209817464	11.4056733322819	13.2313712035929	13.8563282562632	12.7688046164558
gene_1151	11.8332854355845	12.1935253605012	11.2039597032395	12.1910592145317	12.3159986226286	11.3331553503106	12.2986354067342	12.7270695580237	11.1452953349336	12.591756076023	12.9927613509431	12.0334230015375
gene_1152	9.76983784362944	10.3641346550081	10.7731392067197	11.2348174311173	11.1382718001722	10.7927902943011	11.2620948453702	11.4928546201747	11.5651020783603	10.7797193551434	11.2443638351205	10.65999589243
gene_1153	10.6856248397264	11.5938579388582	10.1598713367784	12.8263498647201	12.9117664706596	11.7731392067197	12.2992080183873	12.958552715431	11.078817949962	12.0347989625773	12.427312844135	11.1699250014423
gene_1154	9.66533591718518	10.0606959316876	9.40087943628219	11.8490140736948	11.5531492755985	11.1548181090521	11.3690520070014	11.6899979714194	10.5698556083309	10.9971794809376	11.2749604721406	10.4998458870832
gene_1155	10.6724253419715	11.2796105810525	10.3275526440812	11.286557761608	11.5245417150359	10.6247954558602	11.1111356702347	11.8462739113499	10.4419067045422	11.7253662578956	12.1472049249422	10.9957671508778
gene_1156	12.0831468708167	12.9803181179575	11.8772841335232	13.2369111114446	13.377481688183	12.1557669384457	12.8237652797897	13.3388756321316	12.1513337192917	13.3072008091408	14.2342935359394	12.5328429109613
gene_1157	7.72109918870719	8.14465824283188	8.18982455888002	8.64385618977473	8.82017896241519	8.2667865406949	8.32192809488736	8.79116288855502	8.57742882803575	8.57364718749332	8.88874324889826	8.25266543245025
gene_1158	8.95710204156229	9.33091687811462	9.4178525148859	10.0292872269682	9.7565563225241	9.64205169292798	9.43879185257826	9.78626962764847	10.007027266894	9.97584796800679	10.0251395622785	9.83447104998422
gene_1159	7.24792751344359	7.92481250360578	7.78790255939143	8.29462074889163	8.66888498426625	8.09275714091985	8.04984854945056	8.37503943134692	8.22881869049588	8.12928301694497	8.4757334309664	7.99435343685886
gene_1160	7.18982455888002	7.31288295528436	7.85798099512757	9.11374216604919	8.93073733756289	8.69696752623429	8.84235034341381	8.83605035505807	8.32192809488736	7.93663793900257	8.04984854945056	7.73470962022584
gene_1161	11.2550285698187	11.4933551214949	10.9001120629775	12.9257398643376	12.8885530075792	12.4343676016689	12.6181560477785	12.8211760562699	11.7176764230664	12.4301911701917	12.7766386470736	11.8834069863884
gene_1162	7.78790255939143	8.3264294871223	9.09275714091985	9.3376219019925	9.16490692667569	9.17741953798924	8.82336724004624	9.21431912080077	9.78463484555752	8.89178370321831	9.10852445677817	8.89178370321831
gene_1163	10.1267044728432	10.1947568544222	9.70217268536555	11.1006623390052	10.9121408562957	10.3331553503106	10.7523806465529	10.7565563225241	9.87805091272854	11.5655781367843	11.6151698138436	10.677719641641
gene_1164	9.72109918870719	10.129283016945	10.6829945836817	11.9729797860663	12.0640690803855	11.2167458581953	11.2221911384563	11.8431359111114	11.5750664645787	11.2276159434142	11.7523806465529	11.1996723448364
gene_1165	9.58871463558226	10.4377520723236	10.9607259948391	11.171802288683	11.2366122002158	10.7714894695006	10.8033239190415	11.3635872465246	11.6087168540206	10.9556499075284	11.5598550415136	10.8241632097442
gene_1166	7.93663793900257	8.2807707701306	8.52356195605701	9.27612440527424	9.3685064615077	8.94251450533924	8.8073549220576	9.04439411935845	9.07146236255663	9.23840473932508	9.49785183695112	8.8008998999203
gene_1167	12.2452555803066	12.5816713585781	11.4609677625704	13.2318211786574	13.1675749519882	12.3359485652023	12.977458818043	13.1039434298916	11.6101020629997	13.2526654324503	13.961901822341	12.4769992861331
gene_1168	11.0633950812885	11.6608872703026	11.7507069862249	11.2544381482673	10.9083926207738	10.2057932493972	10.7756102807595	11.1780423288648	11.3376219019925	11.9095181142966	12.403810931786	11.311748315005
gene_1169	8.68299458368168	9.46964181723952	10.120237877342	9.85174904141606	9.5660540381711	9.4220647661728	9.319672120947	9.88874324889826	10.2155329997457	10.3140167039014	10.6447575925163	10.1305705628054
gene_1170	9.75822321472672	10.8986013874039	11.5517082616207	12.1570310743784	11.7527987584355	11.7615512324445	11.4167975276061	12.2544381482673	12.4625022725973	11.5102696708982	11.7714894695006	11.4120405145517
gene_1171	8.93663793900257	9.2045711442492	9.5274770060604	10.7780771295354	10.3944626946103	10.4429434958487	10.5449644327892	10.4346282276367	10.5343028824546	10.0620461377205	10.1163439612375	9.96434086779242
gene_1172	9.24555270625568	9.26912667914942	9.30606168942834	9.80413102118332	9.6202198255075	9.24792751344359	9.28540221886225	9.48784003382305	9.88417051910844	10.2969162068793	10.3837042924741	9.8978454560055
gene_1173	8.16992500144231	8.65105169117893	8.467605550083	9.45327063401062	9.52160043972373	8.91587937883577	9.27612440527424	9.37286506011259	9.27612440527424	9.3037807481771	9.59245703726808	8.9915218460757
gene_1174	9.29001884693262	9.58871463558226	9.08480838780436	11.3901689562002	10.9158793788358	10.5961897561444	10.780539767472	10.7565563225241	10.2045711442492	10.5971214287896	10.6054795180617	9.9218409370745
gene_1175	7.53915881110803	8.31288295528436	8.53915881110803	10.581200581925	10.5980525001616	9.90388184573618	10.3487281542311	10.2348174311173	9.78135971352466	8.90989308377004	9.1623913287569	8.96866679319521
gene_1176	8.54689445988764	8.66533591718518	8.59991284218713	10.4868350215631	9.981567281903	9.8073549220576	10.2252074369435	9.97154355395077	9.83130724380205	9.62388149001346	9.58496250072116	9.3987436919382
gene_1177	9.18239435340453	8.87344411251538	8.6724253419715	11.5835529304665	11.6270778405174	10.5708044377245	11.4522412404308	11.0620461377205	10.0834793273318	10.2784494582205	10.5264992391366	9.64205169292798
gene_1178	10.5186531556734	10.5622424242211	10.1059085085712	12.2246046815385	12.3682336113809	11.3635872465246	12.3157156580222	12.2629757012279	11.5689061545021	11.6974020075027	12.3188252203997	11.4067364826917
gene_1179	9.54882190845875	9.63662462054365	9.66533591718518	11.7376698631775	11.1649069266757	11.0292872269682	11.0694497674278	11.1916761463524	10.9751314569213	10.9091430473399	10.5717526435035	10.4093909361377
gene_1180	9.35093918154643	9.48179943166575	9.08480838780436	9.06069593168755	9.14974711950468	8.71080643369935	8.68299458368168	8.94251450533924	8.82654848729092	10.4948555844912	10.7287708495427	9.73978060977326
gene_1181	11.129283016945	11.7030383889864	11.4419067045422	14.1740674230746	13.9477282448751	13.4895971223893	13.5717526435035	14.0117513953167	13.1460913046315	12.7433618068659	13.0539258815311	12.2082343583398
gene_1182	11.5741204350097	11.3960695576399	10.7648715907361	11.495355392236	11.4377520723236	10.9439799143437	11.1299269335104	11.2550285698187	10.3564519702218	12.6114859432409	12.7866780338907	11.7976615258538
gene_1183	10.6741922681457	10.3353903546939	9.71938882094208	9.39660478118186	9.32867492732795	8.92481250360578	9.1395513523988	9.05256805080415	8.89178370321831	11.4568677383803	11.7219536128014	10.7431513941125
gene_1184	9.70217268536555	10.3162815317462	10.5048189876328	11.5655781367843	11.4948555844912	11.1586096882145	11.0734721539765	11.6008421143873	11.3066313617125	11.0986900966736	11.4599438483749	10.9498267107591
gene_1185	12.2264121927888	12.3682336113809	11.6834332928354	13.9264813239664	14.2128003344294	13.4816733164473	13.4301911701917	13.8034248315055	12.7043359711823	13.4036778111363	14.0275604822488	12.7142455176661
gene_1186	8.81698362325538	8.92184093707449	9.0389189892923	8.98013957763916	9.04439411935845	8.7944158663501	8.59618975614441	8.62935662007961	8.8703647195834	9.211888294546	9.47167521439204	8.92481250360578
gene_1187	11.7923836149352	12.6637804506831	13.0251395622785	12.3899001727731	11.99116750614	11.9971794809376	12.2200759709843	13.0776502485296	13.0615399585301	12.7393587074334	12.942880997159	12.5950243186136
gene_1188	7.71424551766612	8.10852445677817	8.37937836707126	9.00842862207058	9.04165915163722	8.6183855022586	8.56985560833095	9.0389189892923	8.98584193700334	8.90388184573618	8.95710204156229	8.51569983828404
gene_1189	11.2532565797812	12.0937476627857	12.0794847838268	13.307343135885	13.1145557311984	12.7895336449704	12.9675865272961	13.6910891862365	13.0978675326278	12.9977087484609	13.3776172479708	12.4815471902033
gene_1190	11.4721831161895	10.880348808156	10.6193029554157	13.093417564388	12.478011171176	12.6921795763125	13.1000052244227	12.3561768305164	11.7317432907078	12.459175435552	12.2224930522465	11.9012440324674
gene_1191	8.58120058192496	8.53138146051631	8.467605550083	9.15734693536284	9.2045711442492	8.79766152585376	9.00842862207058	9.10852445677817	9.2336196767597	9.49785183695112	9.67771964164101	8.94544383637791
gene_1192	9.19967234483637	9.35535109642481	8.61102479730735	9.08746284125034	9.48179943166575	8.85486838326024	9.03617361255349	9.33091687811462	9.12928301694497	10.3026389237876	10.8864586957037	9.57364718749332
gene_1193	10.9091430473399	11.7163907894977	11.9490971557292	12.4931048925391	12.443202577297	12.182704710519	12.1433832139898	12.8117760553267	12.6499297570366	12.1922928144708	12.7317432907078	12.0457596613827
gene_1194	7.88264304936184	8.55458885167764	8.29001884693262	9.11634396123747	9.01959072835788	8.66533591718518	8.7648715907361	9.24317398347295	9.00562454919388	9.04439411935845	9.12412131182919	8.78463484555752
gene_1195	8.876516946565	10.0416591516372	10.3837042924741	10.6934869574993	10.5999128421871	10.6829945836817	10.0808175276083	10.9787104591064	11.189206834597	10.5603328342124	10.8525295094042	10.6320864128352
gene_1196	11.3788367132106	11.4231159101471	11.1072170755914	12.3594750488495	12.1208858427878	11.2514824106202	12.3758539764185	12.4683694871095	12.2390017577656	12.6416002158344	13.0911047583765	12.226713224619
gene_1197	9.65642486327778	9.4220647661728	8.75488750216347	10.5147140541385	10.7481928495895	9.77643303244473	10.5622424242211	10.3487281542311	9.27612440527424	10.3966047811819	10.9121408562957	9.97871045910636
gene_1198	11.4913520735634	11.8085620299575	10.8533095554037	10.8856963733394	10.5333297323058	10.1699250014423	10.7004397181411	10.5449644327892	9.99859042974533	12.9837061926593	13.3955341354623	12.2644426002266
gene_1199	9.39231742277876	10.5127404628035	10.8948177633079	11.7972562175098	11.5206186805563	11.4372319010395	11.179287104646	12.0056245491939	11.8917837032183	11.2306209331299	11.5449644327892	11.0781508077346
gene_1200	10.4062050054189	10.5410966153495	10.9729797860663	11.7850437147797	11.6238814900135	11.486835021563	11.4645457503339	11.6768386064742	11.2673719312653	11.8435285346111	11.9102679558108	11.3939266756404
gene_1201	12.4048754550152	12.2775780024157	11.9516489859046	13.5152070304088	13.3360880840884	13.184100491909	13.1653781133461	13.2273150999055	12.352871054678	13.6651138103352	13.8181827049486	13.0287694205234
gene_1202	9.56414948998573	10.3376219019925	10.2900188469326	11.3509391815464	11.243173983473	10.963618617444	11.0478055540076	11.7657004876511	11.1208858427878	11.2732128098543	11.5693809595223	10.9270371687203
gene_1203	11.2854022188622	10.8241632097442	10.1019756709492	11.9600019320681	11.6096404744368	10.9166259222112	11.726643921484	11.2106713437856	10.4304525516655	12.5311377414447	12.8417608868005	11.5698556083309
gene_1204	12.2467405984931	11.9708249013626	10.9614496943982	11.4731983836775	11.3581017074408	10.9068905956085	11.4923539451599	11.0112272554233	9.85486838326024	12.9892170793144	13.2812056006079	12.4790223469952
gene_1205	10.4501802471648	11.1522848423066	11.3049216695817	12.5910547740368	12.211888294546	11.8784341495593	12.3583764803282	12.7361905009609	12.5476175549028	12.4228531959443	12.7378810768578	12.1576627272085
gene_1206	12.9790678714805	12.8832160400522	12.8037275265531	14.1847204059978	14.0501887675964	13.2465921654418	13.9789785266877	14.2450326956795	13.4854519855558	14.1760952140379	14.5801407724362	13.6588808950479
gene_1207	9.3987436919382	8.98299357469431	9.21431912080077	11.7030383889864	11.8902642770211	11.2227949028681	11.3586512008929	11.036860446673	10.4908508767403	10.5736471874933	11.047123912114	10.1761731491075
gene_1208	9.12153351734003	8.79116288855502	8.93663793900257	9.88722061546838	9.75321674917896	9.2807707701306	9.76818432477693	9.40087943628219	9.3987436919382	10.1799090900149	10.3208005488816	9.54882190845875
gene_1209	10.3869402453243	10.2143191208008	9.97441458980553	11.5555477716471	11.5225815312548	10.7176764230664	11.8521393281872	11.3987436919382	11.2252074369435	11.4199601778479	11.782588759495	11.2051823262286
gene_1210	10.6697708885255	10.0014081943928	9.92777796208234	12.1042711289369	12.3012103712984	11.3815429511846	12.2769967392971	11.3880172853451	10.4419067045422	11.2082343583398	11.6974020075027	10.6348110501717
gene_1211	10.7142455176661	11.0741414627525	11.3907063728728	12.5179153929159	12.656871725614	12.0244471240406	12.1935253605012	12.3984765014493	12.2676645375011	11.8117760553267	12.4642904738508	11.5430318202552
gene_1212	10.3162815317462	10.6302671250268	9.86727873970966	12.2749604721406	12.3049216695817	11.5147140541385	12.0361736125535	11.880348808156	11.0874628412503	11.5550683913333	11.9266666293473	10.9628960053373
gene_1213	8.78463484555752	9.4199601778479	9.44914864537544	10.677719641641	10.3663222142458	9.78299820892041	10.1623913287569	10.4838157772643	10.5821419816588	10.3106127816595	10.5517082616207	9.9351650496037
gene_1214	7.74146698640115	8.1189410727235	8.07146236255663	9.31061278165953	9.36194377373524	9.00281501560705	9.09803208296053	9.03617361255349	8.87344411251538	8.77478705960117	9.21431912080077	8.62205181945638
gene_1215	8.1189410727235	8.79116288855502	8.73131903102506	10.9801395776392	10.9701058906122	10.1459321458205	10.8672787397097	10.5068034377956	10.0593444608244	9.24079133216196	10.0042204663182	9.4898479604393
gene_1216	13.8471552455275	13.7252597348372	12.3108967487977	8.41362792902417	8.54303182025524	8.12928301694497	8.1548181090521	8.4594316186373	8.38370429247405	13.8496005748375	14.132580055624	12.9610878899973
gene_1217	11.211888294546	11.0443941193585	8.76155123244448	11.4444972871038	11.3766680618577	10.6293566200796	11.5410966153495	11.3944626946103	8.88874324889826	12.3855928136014	12.5966556676747	11.6626683755175
gene_1218	12.7603041252864	12.8215747009369	12.4457908360481	10.0265234425198	10.0168082876866	9.69870466677034	10.5708044377245	10.6501542136751	9.84705734609134	13.6158594935831	13.9914332692504	12.9370059265166
gene_1219	9.7797193551434	9.27612440527424	9.38801728534514	11.4377520723236	11.3247431104944	10.5420645422834	11.2300204357056	10.612868497291	9.96289600533726	11.1279943209764	10.9943534368589	10.4072677642447
gene_1220	8.06069593168755	8.15987133677839	8.90989308377004	9.10328780841202	8.97441458980553	8.72109918870719	8.83605035505807	8.94836723158468	9.19967234483637	9.35755200461808	9.4858293087019	9.11374216604919
gene_1221	8.02236781302845	8.43045255166553	8.49585502688717	10.9736973663054	11.1472049249422	10.3465137331656	10.4988492065317	10.3826240265749	9.72280753116955	9.65999589242998	10.4512111118323	9.45532722030456
gene_1222	10.8049376720519	10.1459321458205	9.7714894695006	11.3503867423128	11.4491486453754	10.6375305515253	11.3185428097027	10.6891244049133	9.85018683764577	11.8470573460913	11.9729797860663	11.2743781532464
gene_1223	11.6891244049133	11.7465143211385	11.0881256921882	13.7980667203631	13.7820767842453	13.1959872980285	13.4460494067165	13.3618067331233	12.2164427391605	12.9870863293282	13.3900345707461	12.35149140932
gene_1224	10.0927571409199	9.69870466677034	9.5961897561444	13.0268692052634	13.1258977317603	12.551948530593	12.5497846679479	12.102631888855	11.2197735508929	11.4189067312579	11.8273427042341	10.8695938432408
gene_1225	10.3890935219045	9.94251450533924	9.90538700501813	11.4225904338926	11.6506030222153	10.7099453802325	11.1842554954053	10.8533095554037	10.1910592145317	11.6586577921261	12.1579784499454	10.7764330324447
gene_1226	11.2264121927888	10.007027266894	9.876516946565	9.4093909361377	9.4777582664439	8.9915218460757	9.34651373316563	8.9915218460757	9.09539702279256	12.1548181090521	12.2321210840822	11.179287104646
gene_1227	11.6882503091332	10.8695938432408	10.5468944598876	11.6151698138436	11.8149829364268	11.1817734388088	11.468624042918	11.1440208692669	10.2597432636908	12.6770589157119	12.9872640120725	11.8856963733394
gene_1228	10.1674181458317	10.7862696276485	10.9373738201921	10.7862696276485	10.8384160757973	10.2737955992143	10.7540523675289	11.35149140932	10.6934869574993	11.3509391815464	11.7073591320809	11.025831668332
gene_1229	11.3106127816595	9.76652890859886	9.56414948998573	11.0707918094231	11.2526654324502	10.5999128421871	11.9421479203948	10.4377520723236	9.87958324961278	11.5816713585781	11.9826371336694	11.0960562391809
gene_1230	8.10328780841202	8.3264294871223	8.40514146313634	10.4146852358072	10.6082548219779	9.81057163474115	10.1254134704833	9.91737207947684	9.15734693536284	9.43462822763672	10.0512089409148	9.3151495622563
gene_1231	8.53915881110803	8.4594316186373	9.04984854945056	11.7544699952756	12.0317012027403	11.2917462808339	10.9893944998447	11.3657756353263	10.8049376720519	10.0457596613827	10.1922928144708	9.90388184573618
gene_1232	8.90989308377004	8.92777796208234	8.8073549220576	9.5980525001616	10.1873520732005	9.39660478118186	9.45121111183233	9.44708322620965	9.19967234483637	9.90839262077375	11.0209799389042	9.63843591399047
gene_1233	9.6812384117778	9.07681559705083	8.37068740680722	11.5999128421871	11.7515440590891	11.0640690803855	11.5240519187178	10.8407779235951	9.67595703294175	10.5943246039248	10.8517490414161	9.9829935746943
gene_1234	10.2749604721406	10.427312844135	10.1369911120802	11.2573878426927	11.5569849575945	10.8626373575588	10.9410476063406	11.211279947482	10.4283601727043	11.698270577692	12.266200912499	11.3559016383284
gene_1235	11.4757334309664	11.3213644320394	10.8993569229231	13.4859550611571	13.990547201761	13.4491486453754	13.1738332636821	13.4091257104653	12.3979419719726	12.4411286218047	13.2542905051171	12.2467405984931
gene_1236	12.7561392983729	12.667111542075	12.1385917946375	11.5712786185146	11.612868497291	10.7838167593202	11.9908130791536	11.7540523675289	10.7262181593322	13.8898841703028	14.1461708774531	13.252369767926
gene_1237	11.4486325677306	11.1195896207411	8.96000193206808	12.4576373809918	12.3674147512468	11.9971794809376	12.331196877153	12.0751448440663	9.01959072835788	12.9155059622319	12.9970030152728	12.6250238568804
gene_1238	9.73470962022584	9.48381577726426	9.7632123668144	11.526988205432	11.4083297407674	11.0667619323869	11.2039597032395	11.0105281058865	10.5343028824546	11.1497471195047	11.3264294871223	10.7879025593914
gene_1239	10.6794800995054	10.7936033092794	11.0244471240406	11.5703301010308	11.3777527950222	11.102631888855	11.2354159356025	11.4444972871038	10.9359016822676	12.1767964781476	12.1888978732422	11.728345714711
gene_1240	7.34872815423108	7.37503943134693	8.35314682549808	8.08746284125034	8.53138146051631	8.22881869049588	7.99435343685886	8.10328780841202	8.31741261376487	8.36194377373524	8.71424551766612	8.09803208296053
gene_1241	6.75488750216347	6.71424551766612	6.89481776330794	6.93073733756289	6.88264304936184	6.97727992349992	6.76818432477693	6.82017896241519	6.75488750216347	6.93073733756289	6.93073733756289	6.85798099512757
gene_1242	7.12928301694497	6.9188632372746	6.68650052718322	7.38370429247405	7.08746284125034	6.9188632372746	7.35755200461808	6.8703647195834	6.88264304936184	7.4594316186373	6.88264304936184	6.7944158663501
gene_1243	6.7944158663501	6.78135971352466	6.90689059560852	6.83289001416474	7.03342300153745	6.95419631038688	6.70043971814109	6.76818432477693	6.7944158663501	6.8073549220576	6.83289001416474	6.78135971352466
gene_1244	9.31061278165953	8.79766152585376	9.53332973230583	10.7731392067197	10.8057438721516	10.1045987535644	10.4948555844912	9.98441845880114	9.92481250360578	10.4757334309664	10.8849336479498	9.90237511448603
gene_1245	10.8587580999354	10.6952282914958	11.0512089409148	11.3553510964248	11.8069523282107	10.8249587405285	11.4093909361377	11.007027266894	10.4828079567267	11.6252522217469	12.2793203879426	11.2638560195961
gene_1246	10.7321674256634	9.7944158663501	10.3509391815464	11.4439795426013	11.7052003780631	11.0188956211216	11.5313814605163	10.7397806097733	10.5660540381711	11.5802585674998	12.0136716140586	10.9765641234153
gene_1247	7.6582114827518	7.45121111183233	8.19967234483636	8.49585502688717	9.32418054661874	8.44708322620965	8.29001884693262	8.08214904135387	8.3037807481771	8.37068740680722	9.07146236255663	8.19475685442225
gene_1248	11.3880172853451	10.8788172846142	10.7838167593202	12.1689854409787	12.7854524681585	11.5802585674998	12.444756089695	11.8081597728684	11.3331553503106	12.4442384380781	13.1895157298002	11.9255544398736
gene_1249	7.55458885167764	7.81378119121704	8.01122725542325	8.4797802640291	8.73470962022584	7.73470962022584	7.99435343685886	8.17990909001493	7.89481776330794	8.4178525148859	8.80413102118332	7.99435343685886
gene_1250	8.2667865406949	8.38801728534514	8.98299357469431	8.57742882803575	8.96866679319521	8.29001884693262	8.2807707701306	8.467605550083	8.39231742277876	9.319672120947	9.7632123668144	8.68299458368168
gene_1251	8.78790255939143	8.43879185257826	8.69348695749933	8.48784003382305	10.2609195336629	8.93369065495224	8.63662462054365	8.59991284218713	8.91288933622996	9.27146302790437	9.99717948093762	8.90689059560852
gene_1252	8.61102479730735	8.3083390301394	8.82336724004624	8.5274770060604	9.24555270625568	8.7714894695006	8.81378119121704	8.82654848729092	9.21916852046216	9.1395513523988	9.54882190845875	8.76818432477693
gene_1253	11.5593770905267	11.240791332162	10.6183855022586	13.2758335100135	13.8705573743264	12.5875431413718	13.3052067590087	12.9939997917925	11.4257404243162	12.4314976042581	12.9945302268892	11.7632123668144
gene_1254	9.12928301694497	10.3286749273279	9.83605035505807	10.3128829552844	10.3353903546939	9.38586240064146	10.4635243732712	10.7838167593202	10.8454900509444	10.4241662888181	11.7858611057596	10.3442959079158
gene_1255	9.00842862207058	10.1873520732005	10.4645457503339	11.1091777033553	10.9255544398736	10.2656150464845	11.3652288492515	11.6786001390995	11.8548683832602	11.2755425560867	11.9614496943982	11.3049216695817
gene_1256	10.9679467058127	11.4278366034585	10.6193029554157	12.8703647195834	12.8778592561303	11.8025163651212	12.6202198255075	12.9432473959016	11.0728025345442	12.7159619902551	13.2559137493378	12.6485822833637
gene_1257	9.20945336562895	9.37937836707126	10.0714623625566	10.9417812422785	11.0953970227926	10.2033480029798	10.800090987625	10.6865005271832	10.4817994316658	10.6608872703026	10.9031286768123	9.98726401207254
gene_1258	8.80413102118332	8.96866679319521	8.8610869059954	9.9829935746943	9.81858217748086	9.59245703726808	10.0306671362469	10.2467405984931	9.92035285541508	10.4136279290242	10.5698556083309	10.3398500028846
gene_1259	7.29462074889163	7.18982455888002	7.36632221424582	7.84549005094438	8.19475685442225	8.07681559705083	7.68650052718322	7.876516946565	7.58496250072116	8.14974711950468	8.43879185257826	7.90086680798075
gene_1260	7.40087943628218	6.98868468677217	7.10852445677817	7.81378119121704	8.3037807481771	8.33091687811462	7.83289001416474	7.72109918870719	7.49185309632967	8.15987133677839	8.55842071326867	8.27146302790437
gene_1261	11.211888294546	11.7944158663501	12.115693952197	12.3909750061555	12.6766182635885	12.1667907507182	12.0063260785249	12.5480994169784	12.3682336113809	12.9861975872063	13.6520606864695	12.7245138531199
gene_1262	7.64385618977472	7.98299357469431	8.63299519714296	9.25974326369078	9.76818432477693	8.89178370321831	8.67948009950545	8.81378119121704	9.17990909001493	9.01959072835788	9.37068740680722	8.43462822763673
gene_1263	8.54689445988764	9.12412131182919	9.6812384117778	10.1150436501617	10.3083390301394	9.80574387215162	10.0914353863236	10.4645457503339	10.4062050054189	10.0223678130285	10.4325419003883	9.9188632372746
gene_1264	8.66177809777199	9.5176693881338	9.90538700501813	10.4093909361377	10.9016211583461	9.93369065495224	10.3387363825739	10.8525295094042	10.9693865213423	10.3586512008929	10.8407779235951	10.270295326472
gene_1265	9.95419631038687	9.45121111183233	10.1059085085712	10.515699838284	10.8917837032183	9.79279029430106	10.753216749179	10.0901124196643	9.87805091272854	11.0119260663068	11.5593770905267	10.5216004397237
gene_1266	8.98013957763916	9.8281364841941	10.4136279290242	11.1111356702347	10.9210970881068	10.0098286173681	11.2015113445001	11.4883422775325	11.7465143211385	11.2544381482673	11.7355560239115	11.1267044728432
gene_1267	9.6183855022586	9.46352437327118	10.0416591516372	12.2576824807088	12.7872904265596	12.1475229443507	11.8257538328831	11.6470086384416	10.8910241901495	10.8454900509444	11.1598713367784	10.6582114827518
gene_1268	6.95419631038688	6.78135971352466	7.69348695749933	8.2240016741981	9.06069593168755	8.2807707701306	7.85798099512757	7.18982455888002	8.1395513523988	7.4262647547021	7.8073549220576	7.4594316186373
gene_1269	10.2842457498297	9.876516946565	9.71596199025515	11.9414144709429	12.0891193979152	11.3739526553702	12.189206834597	11.3701424794954	10.3695973462787	11.199058823653	11.7956338445068	11.1195896207411
gene_1270	8.24792751344359	8.29001884693262	8.77478705960117	9.39016895620018	10.4051414631363	9.39231742277876	9.43045255166553	9.19475685442225	9.01122725542325	8.70735913208088	9.4655664048094	8.70735913208088
gene_1271	8.59618975614441	8.63299519714296	9.22641219278879	9.68474862042163	10.5137275959524	9.55266909751427	9.68299458368168	9.65284497300198	9.55458885167764	9.09275714091985	9.85953478638265	8.88264304936184
gene_1272	10.4210128557792	10.2419831496943	10.0593444608244	12.4390516805917	12.9745938399817	11.7776662808808	12.5627194270493	12.1205618964429	11.3230547603416	11.3717766443379	11.963618617444	11.0423433797937
gene_1273	8.44708322620965	8.3264294871223	8.73131903102506	9.02236781302845	9.79928162152192	8.69348695749933	9.211888294546	9.27146302790437	9.14974711950468	8.96000193206808	9.74651432113846	8.62935662007961
gene_1274	9.0741414627525	8.92184093707449	9.4241662888181	9.56033283421244	9.99717948093762	9.55650605467193	9.51963625284321	9.4199601778479	9.1395513523988	10.2573878426927	10.8368393597487	10.0056245491939
gene_1275	9.1548181090521	9.67065624911844	10.0821490413539	12.6768386064742	12.6697708885255	12.1237980912519	12.3470676571659	12.0457596613827	11.3624918060461	10.4019461239765	11.2644426002266	10.3331553503106
gene_1276	10.9395792143147	10.4604558963096	9.69870466677034	12.6620007187185	12.8115753883758	11.7719020806977	12.7219536128014	12.3014961949826	10.5459297690855	12.0748104611605	12.1305705628054	11.3162815317462
gene_1277	11.3831642606351	10.9829935746943	9.09803208296053	12.8709426066494	12.8995457449954	11.9822806045583	12.8482317010938	12.2401950539799	9.56033283421244	12.4933551214949	12.6130987942092	11.8423503434138
gene_1278	8.19475685442225	8.98584193700334	9.77643303244473	9.63662462054365	10.237209960755	9.41151098801207	9.03066713624694	9.4655664048094	9.67948009950545	9.54109661534952	10.0209799389042	9.32867492732795
gene_1279	10.4178525148859	10.7116669735643	10.8895039634115	12.2851131885015	12.4966041545756	11.9701058906122	12.102631888855	12.3069161135225	11.4757334309664	11.7879025593914	12.2170489135563	11.4948555844912
gene_1280	9.5077946401987	9.9307373375629	10.7090838125503	11.8564255286255	12.0115767031762	11.1567151442247	11.7008731551403	11.6193029554157	11.7108064336994	11.1273495410591	11.6388883822523	10.753216749179
gene_1281	7.43462822763673	8.40087943628219	9.23601419190009	9.81538329581354	9.97154355395077	10.0334230015375	9.21431912080077	9.87498134765377	10.0633950812885	9.08480838780436	9.43045255166553	9.49585502688717
gene_1282	7.98299357469431	9.01122725542325	10.2992080183873	10.3140167039014	10.654636028528	10.2360141919001	10.1318569606088	10.4958550268872	10.9822806045583	9.2045711442492	9.91288933622996	9.63481105017172
gene_1283	9.6183855022586	9.9188632372746	10.0768155970508	12.6147098441152	12.9294433576842	11.8336807486547	12.3275526440812	12.103287808412	11.2413873639989	10.9758479680068	11.7069276396174	10.7706638929168
gene_1284	11.3717766443379	11.2679570844028	11.4465664090661	12.6377569454121	12.7159619902551	12.1833252245246	12.4933551214949	12.4424251933316	11.9829935746943	12.6799198785184	13.1155314041668	12.2517782570359
gene_1285	8.7648715907361	10.0223678130285	10.3998119593257	10.9901039638575	10.7984718011016	10.1598713367784	11.0794847838268	11.6595499968799	11.8411711892485	11.1972166931101	11.6325408765469	11.2082343583398
gene_1286	8.58120058192496	9.21431912080077	10.0084286220706	10.6339034093485	10.8540891798706	10.4019461239765	10.4858293087019	10.6891244049133	10.9203528554151	10.1749256825007	10.3987436919382	10.0512089409148
gene_1287	11.2384047393251	10.9417812422785	11.1966021265232	11.5444815223108	11.7202442582876	11.0633950812885	11.5727002264873	11.2258099406235	10.7515440590891	12.3955341354623	12.6984876385577	12.2387032794277
gene_1288	8.57742882803575	8.28540221886225	8.4178525148859	7.93663793900257	8.01680828768655	7.71424551766612	7.8073549220576	8.13442632022093	7.82654848729092	8.74146698640115	8.96289600533726	8.37503943134692
gene_1289	10.1344263202209	10.5689061545021	10.8970891283128	13.570685868171	14.0343691157067	13.0188956211217	13.2714630279044	13.586487982626	12.7607199474656	11.4189067312579	12.6054795180617	11.8145824659063
gene_1290	8.43045255166553	9	9.40726776424473	10.5147140541385	11.1761731491075	10.0794847838268	10.9801395776392	10.7984718011016	10.894059846274	9.4777582664439	10.4167975276061	9.68999797141944
gene_1291	8.81698362325538	9.45532722030456	9.6275338844728	10.9751314569213	11.4109812670438	10.4858293087019	11.0133226734254	10.7347096202258	10.5641494899857	9.84077792359505	11.1427452767515	10.2467405984931
gene_1292	9.92481250360578	9.78463484555752	9.7731392067197	11.5087851620645	11.8776675740679	11.0375469539622	11.6247954558602	11.5722265127937	11.266200912499	11.189206834597	11.7677706487767	10.9262959947811
gene_1293	8.99717948093762	8.88264304936184	9.8073549220576	11.0505289055306	10.8579809951276	10.5245417150359	10.7540523675289	10.3597495603223	10.5410966153495	10.7548875021635	10.8572034715082	10.4777582664439
gene_1294	10.4491486453754	9.81057163474115	10.2538474849874	11.1208858427878	11.3037807481771	10.4460494067166	11.1560830762887	10.7210991887072	10.3695973462787	11.6631133084558	11.7047682393626	10.9121408562957
gene_1295	10.2057932493972	10.0861362250273	10.6054795180617	11.2348174311173	11.1472049249422	10.3717766443379	11.4625022725973	11.6320864128352	11.8395974830212	11.8029201985853	12.1842554954053	11.4189067312579
gene_1296	10.800090987625	10.4231159101471	10.4737057496194	11.0091287895393	11.1554507313121	10.1661630826461	11.1579784499454	10.9794251953315	10.8081597728684	11.8149829364268	12.0808175276083	11.1254134704833
gene_1297	8.06069593168755	8.47167521439204	9.2667865406949	9.38586240064146	10.0660891904578	9.40087943628219	9.12412131182919	9.36632221424582	9.70217268536555	8.99717948093762	9.69174351917128	9.25502856981873
gene_1298	8.67948009950545	8.7515440590891	9.17242750864548	11.4231159101471	11.9971794809376	11.1692986957928	11.1573469353628	10.7004397181411	9.97154355395077	9.77807712953536	10.4807902010958	9.58871463558226
gene_1299	10.7013064619586	10.0028150156071	10.2360141919001	13.4821777111874	13.6060581468108	12.859146495426	13.3520434257954	12.5840229402575	11.8470573460913	11.8368393597487	12.0798180852124	11.3777527950222
gene_1300	6.85798099512757	6.70043971814109	6.9188632372746	6.90689059560852	7.03342300153745	7.07681559705083	6.78135971352466	6.7279204545632	6.76818432477693	6.89481776330794	6.84549005094438	6.75488750216347
gene_1301	7.8008998999203	8.09275714091985	8.82017896241519	8.7176764230664	9.40726776424473	9.02513956227851	8.49185309632968	8.68650052718322	9.03066713624694	8.44294349584873	8.85798099512757	8.54689445988764
gene_1302	10.0781508077346	10.0265234425198	10.1150436501617	12.393390457444	12.7931968590609	12.076481601207	12.175237650291	11.7086528356865	11.0512089409148	11.2443638351205	11.8929222236306	10.8462739113499
gene_1303	7.69348695749933	7.95419631038688	9.11113567023471	8.7515440590891	9.66888498426625	9.16490692667569	8.43879185257826	8.60733031374961	9.08214904135387	8.33985000288462	8.8008998999203	8.51569983828404
gene_1304	7.56224242422107	7.94251450533924	8.96866679319521	8.71424551766612	9.2667865406949	9.31061278165953	8.53138146051631	8.89784545600551	9.17242750864548	8.41362792902417	8.87344411251538	8.74146698640115
gene_1305	7.78135971352466	7.85174904141606	8.90388184573618	8.78135971352466	9.5660540381711	8.87958324961278	8.81378119121704	8.7515440590891	9.1318569606088	8.56985560833095	8.98868468677217	8.4178525148859
gene_1306	9.64024493622235	9.9729797860663	10.5488219084588	12.2088439907346	12.4463079310503	12.1279943209764	11.8610869059954	11.9708249013626	11.8069523282107	11.1655351413779	11.5449644327892	11.2348174311173
gene_1307	9.868822554775	9.28771237954945	9.59245703726808	11.3890935219045	11.5497846679479	11.0154150523867	11.3331553503106	10.5352753766208	10.0443941193585	10.9322147519684	11.2070143201775	10.5689061545021
gene_1308	8.25266543245025	8.3083390301394	8.78790255939143	8.90989308377004	9.616548843779	8.87344411251538	8.96289600533726	9.01402047031493	8.89481776330794	9.01122725542325	9.45327063401062	8.81698362325538
gene_1309	7.83920378809694	8.2807707701306	9.27612440527424	9.37068740680722	10.1305705628054	9.46964181723952	9.11374216604919	9.35093918154643	9.43879185257826	8.84549005094438	9.36413465500805	8.84862294042934
gene_1310	7.59991284218713	7.93073733756289	8.02236781302845	9.20945336562895	9.72451385311995	8.82017896241519	9.12670447284319	8.95128471496697	8.66177809777199	8.4998458870832	9.27844945822048	8.29920801838728
gene_1311	7.53138146051631	7.62935662007961	8.5077946401987	8.49585502688717	9.15987133677839	8.6183855022586	8.29001884693262	8.58871463558227	8.82972273508606	8.31288295528436	8.8610869059954	8.4998458870832
gene_1312	10.4062050054189	10.2395985292491	11.1817734388088	12.4853261892405	12.2309210881379	11.8895039634115	12.4683694871095	12.2591547688668	12.443202577297	12.0774833568595	12.2230966903477	11.7923836149352
gene_1313	11.1959872980285	10.7090838125503	10.6510516911789	13.5539892028719	13.5724633890837	12.7450440050345	13.3233362892802	12.6586577921261	11.8177831217745	12.36768775627	12.9316608988523	11.6077926419192
gene_1314	9.00562454919388	9.89633240390994	10.3241805466187	11.0244471240406	10.5999128421871	10.047123912114	11.2585660338899	11.5755392468345	11.8734441125154	11.1972166931101	11.610563503925	11.1661630826461
gene_1315	8.37503943134692	8.10328780841202	8.63662462054365	9.07681559705083	9.80896417491926	8.7944158663501	9.16741814583174	9.10852445677817	9.02790599656988	9.17990909001493	9.95419631038687	8.81378119121704
gene_1316	10.7936033092794	10.2300204357056	10.8572034715082	12.5449644327892	12.5837879545023	12.1677317411032	12.3624918060461	11.9277779620823	11.7389366816761	12.2793203879426	12.4911014969165	11.8993569229231
gene_1317	7.91288933622996	7.6724253419715	8.84549005094438	9.13442632022093	9.6724253419715	9.3037807481771	9.2167458581953	8.88874324889826	9.25502856981873	8.8073549220576	9.1395513523988	8.9188632372746
gene_1318	10.9729797860663	10.9083926207738	11.5584207132687	12.7725207763148	13.1671044823799	12.2182604987973	12.652844973002	12.6309496268329	12.3456824481868	12.1938333325465	13.0342831309619	11.7116669735643
gene_1319	7.8703647195834	7.48381577726426	8.4178525148859	8.08746284125034	9.7431513941125	9.17990909001493	8.24317398347295	7.88874324889826	8.46352437327118	8.04984854945056	9.33985000288462	9.00281501560705
gene_1320	13.429799009167	13.2825093062408	13.0813169892858	11.4439795426013	11.5565060546719	10.7714894695006	11.943613701614	12.1068900450922	11.4568677383803	14.1345065390227	14.4261336899697	13.3800551485449
gene_1321	10.9822806045583	10.3976746329483	10.6193029554157	12.8961431607745	13.1265431607123	12.2908828224296	12.7108064336994	12.2431739834729	11.3928540398729	12.0143692422351	12.5132341138061	11.6183855022586
gene_1322	9.55266909751427	9.60733031374961	10.4146852358072	10.8849336479498	11.3145832442742	10.7159619902551	10.9592775057205	11.0794847838268	11.0774833568595	10.4848228942621	11.1522848423066	10.4807902010958
gene_1323	11.9837061926593	11.2859801059282	10.9621730311097	11.2082343583398	11.3014961949825	10.6891244049133	11.2197735508929	10.3880172853451	10.0334230015375	12.9360857816797	13.18688801003	12.163335192082
gene_1324	9.1189410727235	9.62935662007961	9.94104760634058	10.6934869574993	10.6137894644726	9.97010589061218	10.9410476063406	11.3723209548673	11.5294305541462	10.7185328760692	11.2045711442492	10.6635581042173
gene_1325	10.0126245388651	10.2288186904959	11.2526654324502	11.3706874068072	11.590587049915	11.5343028824546	11.3630396302565	11.4752267777423	11.6234242898699	10.8089641749193	11.5082899861403	11.1805308073445
gene_1326	6.75488750216347	7.32192809488736	7.4998458870832	7.88874324889826	8.13442632022093	6.98868468677217	6.85798099512757	7.53915881110803	8.13442632022093	8.53915881110803	7.62935662007961	6.89481776330794
gene_1327	8.52356195605701	8.52356195605701	8.68299458368168	9.13699111208023	9.86418614465428	8.92481250360578	9.07146236255663	8.96578428466209	8.89178370321831	9.4898479604393	10.0292872269682	9.07948478382682
gene_1328	10.1749256825007	9.67595703294175	9.4262647547021	10.5877775163282	11.2443638351205	10.2992080183873	10.7030383889864	10.3208005488816	9.49785183695112	10.8008998999203	11.6320864128352	10.6926155016946
gene_1329	10.5545888516776	10.6856248397264	11.7927902943011	12.3909750061555	12.6124077931387	12.3300765547975	12.3429080337916	12.4465664090661	12.6508273741388	11.610563503925	12.0610336016811	11.7801296196253
gene_1330	10.3641346550081	11.0841440106151	11.4817994316658	11.4943556035328	11.8579809951276	11.116993677547	11.6234242898699	11.9621730311097	11.539643506238	11.4130989849153	11.9964734887332	11.3674147512468
gene_1331	11.1774195379892	10.8572034715082	11.1867332891289	12.4112461518404	12.3925857562755	11.7669429407558	12.2720465243899	11.929258408637	11.6921795763125	12.4878400338231	12.8759412884976	11.8963324039099
gene_1332	7.97154355395077	8	8.84862294042934	9	9.54303182025524	8.86727873970966	8.66533591718518	8.6147098441152	8.94836723158468	8.55458885167764	8.95419631038688	8.45121111183233
gene_1333	10.4335854411505	10.7108064336994	11.9790678714805	11.9840623696864	11.9498267107591	11.8113746935099	11.7030383889864	12.2425786894513	12.4681148863781	11.6917435191713	12.0660891904578	11.5569849575945
gene_1334	9.60733031374961	9.03066713624694	9.52552080909507	11.6197614632984	11.4635243732712	10.7976615258538	11.4858293087019	10.6247954558602	10.2131042196419	10.742309436084	10.9121408562957	10.2227949028681
gene_1335	7.40087943628218	7.83289001416474	9.14720492494223	8.95710204156229	9.5176693881338	9.40726776424473	8.4757334309664	8.88874324889826	9.6582114827518	8.59618975614441	9.05256805080415	8.90086680798075
gene_1336	10.4938554492408	10.6402449362223	11.2131042196419	11.616548843779	11.5264992391366	11.4413880293467	10.9922302649659	10.9218409370745	10.7168194613299	12.2969162068793	12.4850745636986	11.9203528554151
gene_1337	10.0430272835945	11.1176431013891	12.2877123795495	12.3931222735895	12.2494097852691	12.0864679934641	11.8478403556307	12.7627972624982	13.3250243101914	11.7801296196253	12.1299269335104	11.7418882727353
gene_1338	8.33091687811462	8.33985000288462	9.1873520732005	9.868822554775	10.0821490413539	9.45121111183233	9.47370574961941	9.19721669311005	9.31288295528436	9.37721053038855	9.75822321472672	9.19229281447077
gene_1339	9.14465824283188	9.53915881110803	10.0375469539622	11.3917806060132	11.2497060569697	10.9490971557292	11.2258099406235	11.3874788658424	11.5147140541385	11.0559602344523	11.0084286220706	10.8618623400592
gene_1340	7.98868468677217	7.52356195605701	8.08214904135387	8.21431912080077	8.72451385311995	8.85486838326024	8.35314682549808	8.07681559705083	8.38370429247405	8.51175265376738	8.76155123244448	8.37503943134692
gene_1341	11.5196362528432	11.0940776856719	11.1363503414542	12.693922488081	12.7677706487767	12.5478585060584	12.5055634763606	12.0275604822488	11.5132341138061	12.815583433851	12.9625345635113	12.3810021095509
gene_1342	8.16490692667569	9.13699111208023	9.34651373316563	10.8634119589416	11.2550285698187	10.6724253419715	10.5584207132687	10.2737955992143	9.89330153086056	8.90086680798075	9.81858217748086	9.3376219019925
gene_1343	10.9366379390026	10.5859014496908	10.8626373575588	12.5005929458938	12.8315051850853	12.4655664048094	12.3295160672065	12.0927571409199	11.319672120947	12.2206806210522	12.8233672400462	11.7988767681333
gene_1344	9.04165915163722	8.7176764230664	9.09011241966429	10.5166849493096	11.0566377151132	10.3685064615077	10.3564519702218	10.0714623625566	9.65999589242998	9.97154355395077	10.2819300269554	9.44086916761087
gene_1345	10.2336196767597	10.1922928144708	10.6626683755175	12.6697708885255	12.8535045010213	12.3074854485895	12.1163439612375	12.1468868354159	11.7739633684336	11.8490140736948	12.2778685461768	11.3761253892762
gene_1346	10.3619437737352	10.523561956057	10.4262647547021	13.2547333892467	13.6724253419715	12.959096342282	12.9668659003875	12.7696312573842	11.706064267335	11.3685064615077	12.4291451704787	11.5769566647061
gene_1347	9.60733031374961	9.33539035469392	9.9915218460757	11.3415188232452	11.7838167593202	10.5868397879618	11.3831642606351	11.0216740428584	10.4553272203046	10.3858624006415	11.2378074737231	10.0953970227926
gene_1348	7.75488750216347	7.66533591718518	8.5352753766208	8.55458885167764	9.09539702279256	8.58120058192496	8.63299519714296	8.81378119121704	8.64745842645492	8.43045255166553	8.81378119121704	8.40514146313634
gene_1349	13.8024153890903	14.0016720778873	13.8967108157261	12.7540523675289	13.0112272554233	12.111787735801	13.0315289097872	13.6307221621038	12.7838167593202	14.3922503316056	14.8259525375237	13.9550141389836
gene_1350	9.22881869049588	9.52552080909507	10.3454052467178	10.8887432488983	10.7108064336994	9.9395792143147	11.0593444608244	11.2502984179063	11.6064052126978	11.036860446673	11.3630396302565	10.9225844027137
gene_1351	9.876516946565	9.7380922596205	10.4878400338231	11.6215940390175	11.526988205432	10.9136374280491	11.357002092265	10.9068905956085	10.9373738201921	11.2905948880826	11.5651020783603	10.8241632097442
gene_1352	7.72109918870719	7.59245703726808	8.4262647547021	8.7648715907361	9.2215871212648	8.6582114827518	8.6724253419715	8.51963625284321	8.7279204545632	8.5660540381711	8.86418614465428	8.54689445988764
gene_1353	7.60733031374961	7.91288933622996	8.71424551766612	8.79766152585376	9.19229281447077	8.72451385311995	8.58496250072116	8.74483383749955	9.00842862207058	8.71424551766612	8.94836723158468	8.6183855022586
gene_1354	10.5943246039248	10.8153832958135	12.1055811812774	12.8394006489884	12.8680508537452	12.3451279919767	12.4747199465265	12.7228075311695	12.8959538928122	12.1842554954053	12.5828476285503	11.8297227350861
gene_1355	9.62570884306447	9.88874324889826	10.6202198255075	12.7866780338907	12.7903484967519	12.5762481298433	12.0265234425198	11.8745971924016	11.5381889320524	11.4215389068483	11.6193029554157	11.1686721181322
gene_1356	11.2749604721406	11.5191447879974	11.5517082616207	13.5784906308696	13.8368393597487	13.2199247688628	13.0596824472476	13.2264121927888	12.4390516805917	12.8002932582234	13.4121728658238	12.3384578431308
gene_1357	8.22881869049588	7.85798099512757	8.29001884693262	9.21916852046216	10.0606959316876	9.34207466799914	9.35755200461808	9.03342300153745	8.79116288855502	8.97727992349992	9.7262181593322	8.7176764230664
gene_1358	10.6847486204216	10.0320457269308	10.4573808790725	12.3373431472741	12.5174233413965	11.7138160802345	11.9541963103869	11.5053153561362	10.7952279660287	11.9019981856685	11.9922302649659	11.2033480029798
gene_1359	9.69870466677034	10.0834793273318	10.9083926207738	11.5142209093581	11.319672120947	11.0667619323869	10.9417812422785	11.5347892114803	11.5444815223108	11.4548133485125	11.5072991241228	11.01471792986
gene_1360	9.82495874052852	10.2360141919001	10.5651020783603	11.8340759534349	11.7915699121269	11.353698209048	11.5483402876761	11.9311068330293	11.8201789624152	11.6320864128352	12.0185479418717	11.4747199465265
gene_1361	10.8057438721516	10.729620743553	10.7125270004398	12.6064052126978	12.7030383889864	11.9722618487333	12.6101020629997	12.3539738218182	12.2073194264578	12.1913677134189	12.8507728623133	12.0365170704865
gene_1362	9.47370574961941	9.00842862207058	9.09803208296053	10.6960981709559	10.8478403556307	10.6220518194564	10.4083297407674	9.9915218460757	9.41151098801207	10.5802585674998	11.0341111460966	10.3151495622563
gene_1363	8.57742882803575	8.55074678538324	8.74146698640115	10.9534689622288	11.004922678569	10.4848228942621	10.6891244049133	10.0606959316876	9.57364718749332	9.53332973230583	10.0443941193585	9.34872815423108
gene_1364	9.6183855022586	9.5961897561444	10.2992080183873	10.8384160757973	10.8948177633079	10.3520434257954	10.5048189876328	10.1111356702347	10.1935253605012	11.1705510353167	11.5410966153495	10.8209766926212
gene_1365	10.0457596613827	9.9469062744564	10.5488219084588	13.3788367132106	13.2675182418015	13.2956254611927	12.7840213243742	12.7153185523313	12.2667865406949	11.4040771362412	11.8722901102881	11.6275338844728
gene_1366	8.08214904135387	8.10852445677817	8.77807712953536	9.15228484230658	9.7431513941125	9.2336196767597	9.08746284125034	9.12928301694497	9.01959072835788	8.60362634498619	9.26209484537018	8.58871463558227
gene_1367	11.036860446673	12.3523193548468	12.8354583182366	13.2439177557433	13.6160893135821	12.732591435965	12.7611356498286	13.8393022219005	13.61194694182	12.8332854355845	13.6001452163587	12.5277213442845
gene_1368	10.4777582664439	10.8641861446543	10.5840229402575	12.4998458870832	12.8133803869247	11.8505775472056	12.7116669735643	12.4805377831018	12.1036156563945	11.9947069952581	12.6724253419715	11.7569732261654
gene_1369	7.5077946401987	7.51569983828404	8.67595703294175	8.98868468677217	9.16741814583174	8.67948009950545	8.33985000288462	8.34872815423108	8.95128471496697	8.5274770060604	8.82336724004624	8.2336196767597
gene_1370	10.1984450414524	9.4199601778479	9.78790255939143	11.634357301138	11.724087461794	10.9837061926593	11.4189067312579	10.5372184005386	10.1736771363034	11.567480801143	11.827739648807	10.7764330324447
gene_1371	8.89178370321831	9.14974711950468	9.99859042974533	9.87805091272854	9.80251636512122	9.04165915163722	9.43254190038826	9.83447104998422	9.9218409370745	9.9957671508778	10.1318569606088	9.2045711442492
gene_1372	7.85798099512757	7.8073549220576	8.54689445988764	9.1189410727235	9.45121111183233	8.64745842645492	8.7279204545632	8.89178370321831	9.30606168942834	8.8073549220576	9.2240016741981	8.3264294871223
gene_1373	9.4655664048094	9.4777582664439	9.90388184573618	13.2548809870821	12.8303171298102	12.4688785538194	12.2243032093734	12.2291192206586	11.5107641679179	11.3442959079158	11.4152135987653	10.9121408562957
gene_1374	8.91288933622996	9.83447104998422	10.2807707701306	11.1661630826461	10.8788172846142	10.0714623625566	11.2737955992143	11.6393407086522	11.8757493514201	11.3531468254981	11.7710767402628	11.240791332162
gene_1375	9.90237511448603	10.2384047393251	10.515699838284	12.0299773465896	11.8169836232554	11.075479149488	11.9901039638575	12.025831668332	12.089781488354	11.876133200043	12.1727400170494	11.6206780421354
gene_1376	9.95564990752838	9.27612440527424	9.4262647547021	12.5095276074232	12.5117526537674	11.8447057644119	12.468624042918	11.5915223465707	10.7992816215219	11.0505289055306	11.3896313392605	10.5999128421871
gene_1377	10.7021726853655	10.5999128421871	10.9373738201921	12.9194220243351	12.8183824550412	12.0758133774615	12.6031626795344	12.3644082813798	12.4278366034585	12.4617352216049	12.7665289085989	12.0282514281628
gene_1378	11.0021117764799	10.6284455401372	10.9285183752579	12.9171855763364	12.6327680547287	12.3837042924741	12.3971398062356	12.0525680508042	11.2934716488381	12.733015321686	12.6786001390995	12.2237000759863
gene_1379	8.92184093707449	8.68650052718322	9.29232163280204	11.5240519187178	11.5655781367843	11.4072677642447	11.1363503414542	10.567005370247	10.1611318829843	10.0292872269682	10.4429434958487	10.0861362250273
gene_1380	7.93663793900257	7.93663793900257	8.49185309632968	9.11113567023471	9.45738087907254	9.12670447284319	8.8008998999203	8.70735913208088	8.70735913208088	8.68650052718322	9.09275714091985	8.5352753766208
gene_1381	8.45532722030456	8.54303182025524	8.65105169117893	9.56224242422107	9.9657842846621	9.34651373316563	9.09275714091985	9.34207466799914	9.17741953798924	9.1395513523988	9.63662462054365	9.00281501560705
gene_1382	10.8281364841941	10.9483672315847	10.7465143211385	13.545326509599	13.8730595476615	13.084642322188	13.1882797519641	13.2541428468557	12.2491134527137	12.2775780024157	12.7238742188639	11.8025163651212
gene_1383	9.52356195605701	9.5980525001616	9.62570884306447	11.3575520046181	11.7586396370246	10.9233274854192	11.4173251176799	10.7887183326905	10.1019756709492	10.427312844135	11.0306671362469	10.0781508077346
gene_1384	11.4660764613963	11.5112584955023	11.2556187498396	13.94781954602	14.3295160672065	13.4640351521899	13.6752954990941	13.508413796056	12.3901689562002	12.7756102807595	13.5802585674998	12.455070307288
gene_1385	11.6461086415061	11.8784341495593	11.9151324489506	13.1557669384457	13.3559016383284	12.6117164609439	12.4757334309664	13.0929222751318	12.5260101070617	13.1334633465234	13.6820070000441	12.4199601778479
gene_1386	10.3706874068072	10.1072170755914	10.0794847838268	12.8499914431793	13.2997804028585	12.3131664759772	12.4966041545756	12.4978518369511	11.4767462039395	11.5478585060584	12.2667865406949	11.0133226734254
gene_1387	8.68650052718322	9.283088353024	9.90989308377004	10.6054795180617	10.6715410667119	9.45121111183233	10.6635581042173	10.9872640120725	11.3387363825739	10.7151040092362	11.1711767976518	10.3509391815464
gene_1388	11.1078709142796	10.5048189876328	11.0687782779854	13.4599438483749	13.1661630826461	12.4506957715729	12.7729330927054	12.2905948880826	11.919980595049	13.0065014075694	13.0886226306078	12.0664256006356
gene_1389	8.07681559705083	7.78790255939143	8.64024493622235	9.18239435340453	9.76983784362944	8.68999797141945	9.07146236255663	8.87344411251538	9	8.91288933622996	9.5372184005386	8.57742882803575
gene_1390	8.12412131182919	7.57742882803575	8.19967234483636	9.20701432017753	9.39231742277876	8.58871463558227	8.98584193700334	8.64745842645492	8.64385618977473	9.09803208296053	9.39660478118186	8.48784003382305
gene_1391	8.27146302790437	8.1189410727235	8.98584193700334	9.4655664048094	9.51175265376738	8.91587937883577	9.00842862207058	9.08746284125034	9.25738784269265	9.4797802640291	9.65105169117893	9.10852445677817
gene_1392	9.9614496943982	9.25738784269265	9.6147098441152	10.3531468254981	10.4178525148859	9.4220647661728	9.90989308377004	9.84077792359505	9.67065624911844	11.3586512008929	11.5750664645787	10.5622424242211
gene_1393	9.70735913208088	10.3564519702218	10.9210970881068	13.7443082846757	13.3020676725265	12.8910241901495	12.7803347081239	12.8632183475824	12.4275747475651	11.7772553151919	12.3151495622563	12.0299773465896
gene_1394	8.8856963733394	9.48179943166575	9.70390357344466	11.3690520070014	11.3826240265749	10.8089641749193	10.7313190310251	11.2951949558807	10.6008421143873	10.6917435191713	11.2342186782385	10.3717766443379
gene_1395	8.62570884306447	9.25738784269265	10.0674343607565	11.1941412388631	11.1848753429083	10.7389366816761	10.5313814605163	10.5830827675029	10.6247954558602	10.4419067045422	10.9571020415623	10.2691266791494
gene_1396	10.8177831217745	10.8509681509824	10.880348808156	13.1959872980285	13.0881256921882	12.6523968614777	12.1078709142796	12.0834793273318	11.3376219019925	12.7768442324022	13.0844762374539	12.2297200932374
gene_1397	8.16490692667569	8.25266543245025	8.94836723158468	10.007027266894	9.81057163474115	9.2045711442492	9.59058704991503	9.81057163474115	10.3094763538411	9.85018683764577	9.91737207947684	9.65463602852797
gene_1398	7.95419631038688	7.63662462054365	8.36194377373524	9.14210705730255	9.44501484586842	8.86727873970966	8.77478705960117	8.76818432477693	8.99435343685886	8.74483383749955	9.16992500144231	8.43879185257826
gene_1399	10.0265234425198	9.54496443278924	9.84549005094438	12.6098712871788	12.9033170059087	12.2491134527137	12.3720488252728	11.6416002158344	10.9865531497567	11.2934716488381	11.8352609186275	10.800090987625
gene_1400	9.16741814583174	9.38154295118458	9.24792751344359	10.4501802471648	10.5449644327892	9.7431513941125	10.5255208090951	10.5971214287896	10.3128829552844	10.6229669447905	11.1446582428319	10.4093909361377
gene_1401	11.3224915375975	11.5102696708982	11.7903484967519	12.5252760978671	12.8255551008708	12.1279943209764	12.2807707701306	12.7527987584355	12.5257654788219	12.6413744242945	13.3150080036004	12.3171299263845
gene_1402	9.92035285541508	10.5430318202552	10.6275338844728	11.8993569229231	11.7743752728021	10.9865531497567	11.9829935746943	12.1777309670333	12.2215871212648	11.8653466448168	12.2656150464845	11.8336807486547
gene_1403	10.3026389237876	10.612868497291	10.72366094441	12.5408545321136	12.6818972267862	11.9046346216681	12.6431797679255	12.3995449666274	12.3429080337916	11.9675865272961	12.4540421974701	11.7976615258538
gene_1404	10.0056245491939	10.270295326472	9.76652890859886	11.9722618487333	12.3097605447296	11.5961897561444	11.7772553151919	11.604553229079	10.4614794472862	11.2526654324502	11.7739633684336	10.8933015308606
gene_1405	8.92184093707449	10.2008986050384	10.0416591516372	11.2567983860794	10.9736973663054	9.80413102118332	11.3392933001801	11.8622499008515	11.7956338445068	11.5072991241228	11.8684367558582	11.2149261879424
gene_1406	8.33091687811462	7.90086680798075	8.14465824283188	9.2240016741981	9.69348695749933	9.04439411935845	9.38154295118458	8.82972273508606	8.59991284218713	8.93663793900257	9.5176693881338	8.83605035505807
gene_1407	7.49185309632967	7.23840473932508	8.34872815423108	9.07146236255663	9.11374216604919	8.54689445988764	8.53138146051631	8.29462074889163	8.60733031374961	8.6582114827518	8.8856963733394	8.38370429247405
gene_1408	13.3050642213372	12.8889334651344	12.5643876960526	8.29920801838728	8.33539035469392	8.08214904135387	8.09275714091985	8.29920801838728	8.59618975614441	13.9249980234467	14.0780673932603	13.0911047583765
gene_1409	10.6393407086522	10.2644426002266	10.3275526440812	11.1848753429083	10.9614496943982	10.403012023575	11.1247675358225	11.0874628412503	10.8281364841941	12.1649069266757	12.233919208587	11.5891829670394
gene_1410	12.4693874409643	12.298062567719	12.2629757012279	10.1124395067816	10.0084286220706	9.7004397181411	10.4072677642447	10.3739526553702	9.69870466677034	13.6225094546833	13.77169578985	12.9697462508145
gene_1411	9.3685064615077	8.66177809777199	9.04439411935845	10.9837061926593	10.8431359111113	10.4387918525783	10.813781191217	10.1318569606088	9.64925617751731	10.7903484967519	10.57931593758	10.3487281542311
gene_1412	7.94836723158468	7.94836723158468	8.68650052718322	8.85174904141606	8.92184093707449	8.52356195605701	8.71424551766612	8.74146698640115	9.03617361255349	9.23840473932508	9.27844945822048	8.95128471496697
gene_1413	8.2667865406949	8.17492568250068	8.55074678538324	10.868822554775	10.7262181593322	10.0953970227926	10.4858293087019	10.0953970227926	9.69870466677034	9.55650605467193	10.1331422124006	9.36632221424582
gene_1414	10.1996723448364	9.52356195605701	9.5660540381711	10.9922302649659	10.8879821330585	10.4625022725973	10.8501868376458	10.2227949028681	9.59058704991503	11.5439984501345	11.5689061545021	11.1163439612375
gene_1415	11.1516508299734	11.0821490413539	10.8313072438021	13.5881290073863	13.3224915375975	13.0397758492337	13.0353146098244	12.9251835194342	11.9498267107591	12.8293263358417	12.9932922414885	12.2827988586835
gene_1416	9.74146698640115	9.30606168942834	9.4797802640291	12.7285582977867	12.4988492065317	12.2917462808339	12.1630206395808	11.7021726853655	10.9469062744564	11.1743015444676	11.2252074369435	10.6608872703026
gene_1417	10.047123912114	9.35974956032233	9.78135971352466	11.1854949242109	11.1395513523988	10.4522412404308	10.8603110549195	10.4807902010958	10.0525680508042	11.3810021095509	11.642051692928	10.6348110501717
gene_1418	10.7414669864011	9.4178525148859	9.5077946401987	9.26209484537018	9.25502856981873	8.93663793900257	9.05528243550119	8.65463602852797	8.94836723158468	11.8742129348309	11.6573184495813	11.140829770773
gene_1419	11.2336196767597	10.1686721181322	10.2360141919001	11.4231159101471	11.3089078040639	11.0056245491939	11.1655351413779	10.7168194613299	10.0209799389042	12.5517082616207	12.5620038636516	11.7627972624982
gene_1420	10.6608872703026	10.9188632372746	11.2673719312653	11.0112272554233	11.2656150464845	10.5924570372681	11.2395985292491	11.6917435191713	10.9929383361658	11.7469341363723	12.0834793273318	11.3128829552844
gene_1421	10.0182001788132	9.49785183695112	9.4777582664439	10.8454900509444	10.7030383889864	10.4189067312579	10.635718120331	10.2888660741658	9.72451385311995	11.2685420003001	11.4283601727043	11.0105281058865
gene_1422	8.18982455888002	7.99435343685886	8.12928301694497	10.4040771362412	10.2585660338899	9.79766152585376	10.0579917227592	9.71080643369935	9.05256805080415	9.5176693881338	9.7731392067197	9.4220647661728
gene_1423	8.5274770060604	8.16992500144231	9.08214904135387	11.579787329527	11.6555307231556	11.2137117981057	11.0035179121086	11.2366122002158	10.7681843247769	9.958552715431	9.88722061546838	9.87805091272854
gene_1424	8.92777796208234	8.59618975614441	8.65105169117893	9.78135971352466	9.73470962022584	9.25502856981873	9.4898479604393	9.43462822763672	9.05799172275918	10.3761253892762	10.5660540381711	9.63117705570398
gene_1425	9.3685064615077	8.55842071326867	8.4998458870832	11.1019756709492	11.1337844091799	10.7456743240021	11.292321632802	10.3420746679991	9.3685064615077	10.1749256825007	10.2491134527137	9.7364019313183
gene_1426	9.99717948093762	9.4262647547021	10.1885888457073	11.1996723448364	10.8948177633079	10.8447057644119	10.6202198255075	10.6257088430645	10.467605550083	11.7095146607067	11.6289011520282	11.3032099489448
gene_1427	10.3912435894274	10.2419831496943	10.590587049915	13.4109812670438	13.1249290466025	12.8589523107509	12.4785168476765	12.6668897084403	12.0996765548596	12.4578938373147	12.5629578693341	11.7372473430277
gene_1428	12.0501887675964	11.9736973663054	11.9978851278291	11.5755392468345	11.2045711442492	10.6429542234803	11.4470832262097	11.3213644320394	10.5497846679479	13.8703647195834	13.7902466654449	13.146250445886
gene_1429	10.5999128421871	10.3309168781146	11.1091777033553	12.2446611447642	11.8185821774809	11.7665289085989	11.6101020629997	11.4943556035328	11.0450770519349	12.6499297570366	12.4343676016689	12.5435152161522
gene_1430	9.1006623390052	8.98868468677217	9.38801728534514	11.3597495603223	10.9225844027137	10.8788172846142	10.753216749179	10.6873756834375	10.2094533656289	10.9373738201921	10.8462739113499	10.6882503091332
gene_1431	10.1573469353628	10.3387363825739	10.7747870596012	11.2197735508929	10.9614496943982	10.7473538294781	10.9083926207738	11.2270141936491	10.6456584324087	11.880348808156	11.7632123668144	11.5038257379958
gene_1432	11.6559778624869	12.2897307400838	12.827938080145	13.9649725403771	13.866699382882	12.6553071015105	13.2862689626798	13.9868197641735	13.3462366913902	13.5866052606036	13.8702683825635	12.8419573990995
gene_1433	6.82017896241519	6.89481776330794	7.05528243550119	8.27612440527424	7.17990909001493	7.16992500144231	6.95419631038688	7.03342300153745	7.14974711950468	7.97154355395077	7.21916852046216	6.98868468677217
gene_1434	6.85798099512757	7.56224242422107	7.76818432477693	8.6183855022586	8.68999797141945	8.04439411935845	6.94251450533924	8.14465824283188	8.21431912080077	8.29001884693262	8.71424551766612	7.64385618977472
gene_1435	6.70043971814109	6.59991284218713	6.58496250072116	6.62935662007961	6.55458885167764	6.71424551766612	6.62935662007961	6.64385618977473	6.61470984411521	6.59991284218713	6.59991284218713	6.64385618977473
gene_1436	6.64385618977473	6.62935662007961	6.6724253419715	6.6724253419715	6.70043971814109	6.71424551766612	6.62935662007961	6.59991284218713	6.6582114827518	6.62935662007961	6.70043971814109	6.64385618977473
gene_1437	6.56985560833095	6.61470984411521	6.58496250072116	6.68650052718322	6.61470984411521	6.44294349584873	6.61470984411521	6.62935662007961	6.62935662007961	6.62935662007961	6.62935662007961	6.6582114827518
gene_1438	6.53915881110803	6.6582114827518	6.58496250072116	6.71424551766612	6.59991284218713	6.62935662007961	6.62935662007961	6.6724253419715	6.61470984411521	6.6724253419715	6.64385618977473	6.64385618977473
gene_1439	6.6582114827518	6.58496250072116	6.71424551766612	6.61470984411521	7.37503943134693	6.62935662007961	6.64385618977473	6.6582114827518	6.62935662007961	6.64385618977473	7.2667865406949	6.6582114827518
gene_1440	6.70043971814109	6.61470984411521	6.68650052718322	6.6724253419715	6.6582114827518	6.76818432477693	6.62935662007961	6.6724253419715	6.64385618977473	6.64385618977473	6.61470984411521	6.64385618977473
gene_1441	6.62935662007961	6.6724253419715	6.71424551766612	6.59991284218713	6.76818432477693	6.6724253419715	6.68650052718322	6.6582114827518	6.71424551766612	6.62935662007961	6.5077946401987	6.6582114827518
gene_1442	6.62935662007961	6.58496250072116	6.62935662007961	6.62935662007961	6.5077946401987	6.75488750216347	6.64385618977473	6.6724253419715	6.64385618977473	6.64385618977473	6.55458885167764	6.62935662007961
gene_1443	6.6724253419715	6.58496250072116	6.7279204545632	6.64385618977473	6.83289001416474	6.6724253419715	6.64385618977473	6.6582114827518	6.6724253419715	6.64385618977473	6.59991284218713	6.64385618977473
gene_1444	6.61470984411521	6.64385618977473	6.4757334309664	6.64385618977473	6.62935662007961	6.6724253419715	6.71424551766612	6.6582114827518	6.64385618977473	6.64385618977473	6.6582114827518	6.64385618977473
gene_1445	11.3060616894283	11.4908508767403	11.4943556035328	13.1127652818853	12.5338163894334	12.1029598859101	12.12153351734	12.1305705628054	11.6763978870448	13.1398710632125	12.5816713585781	11.9053870050181
gene_1446	12.5010907702745	12.6840911065291	13.1382718001722	14.5011529862454	13.8044335681155	13.4519837772302	13.5614072895865	13.7991804188253	13.4645457503339	14.2333200827308	13.6825557410803	13.1778866563488
gene_1447	12.5058115539196	13.7163907894977	13.2862689626798	14.1706292704536	13.7682877252458	12.9683067944308	13.515576652096	14.029028346977	13.134747168669	14.0337671148464	14.5949077230633	13.3321764460627
gene_1448	8.38370429247405	9.17242750864548	9.2045711442492	9.51372759595244	9.54882190845875	8.4998458870832	9	9.43879185257826	9.70563238736141	10.0701209444768	9.84705734609134	9.07681559705083
gene_1449	11.1667907507182	11.6151698138436	11.6252522217469	12.3995449666274	11.5444815223108	11.1446582428319	11.7565563225241	12.0996765548596	12.1541852092653	13.342213595732	12.8684367558582	12.2128003344294
gene_1450	13.7820767842453	14.0060630450001	14.0844762374539	15.1185761363012	15.1443395912478	14.0208063607243	14.7740148629115	15.2545488707151	14.5630174737482	14.7553570530353	15.1264624978826	13.9435221339049
gene_1451	9.80896417491926	10.047123912114	10.753216749179	11.1573469353628	10.9083926207738	10.3072008091408	10.8649599151426	11.0498485494506	11.2324209271761	10.9351650496037	11.1241213118292	10.3151495622563
gene_1452	11.0161118382205	11.4517262680745	11.3520434257954	13.1570310743784	12.6227382178711	12.1302487840507	12.0566377151132	12.4619909505856	11.595257481449	12.8165837077876	12.450953464713	11.9262959947811
gene_1453	10.2491134527137	10.8672787397097	10.609178738142	13.279465491794	12.5038257379958	12.1009907840928	12.1858046151085	12.5555477716471	11.9665054519057	12.2650289424582	12.1221809012598	11.5980525001616
gene_1454	8.5077946401987	8.54303182025524	9.29462074889163	9.88874324889826	9.70563238736141	9.13442632022093	9.29462074889163	9.14974711950468	9.80574387215162	9.80896417491926	9.56985560833095	9.0741414627525
gene_1455	12.7921802322548	12.9661449133456	12.6304946615056	11.0361736125535	10.6847486204216	10.0361736125535	10.8081597728684	10.9439799143437	10.4072677642447	14.3512153218556	13.5217231126579	12.9521952199141
gene_1456	11.3928540398729	11.7586396370246	11.7338627196785	13.3882864197626	12.6307221621038	12.1199137854523	12.6686634231753	12.7488217946147	12.4998458870832	13.357002092265	13.0356582722941	12.3704149688797
gene_1457	11.4120405145517	11.5401280385821	12.5068034377956	12.7927902943011	12.5068034377956	12.4325419003883	12.7000061508829	12.881305185414	13.0821490413539	12.6096404744368	12.7986742988268	12.1879705919842
gene_1458	12.1006623390052	12.3060616894283	12.0724676082419	13.2825093062408	13.0208063607243	12.5333297323058	12.9609069537657	13.2491134527137	12.5296745617646	13.4169294432136	13.515576652096	12.7850437147797
gene_1459	9.4178525148859	9.7364019313183	9.6724253419715	9.84392105128904	9.58496250072116	8.91587937883577	9.29001884693262	9.33091687811462	9.74146698640115	11.5357613779867	10.5924570372681	10.0279059965699
gene_1460	11.7245138531199	12.2647358011301	13.169455297697	13.7167123053125	13.3556263936379	12.9596397643642	13.2598903498958	13.6723148372002	13.8653466448168	13.1161814864312	13.4367115421372	12.5957236941016
gene_1461	8.9188632372746	9.10590850857116	9.51963625284321	12.0275604822488	11.0973737689902	10.7498694273968	10.9665054519057	11.1491119907069	10.6320864128352	10.7414669864011	10.3772105303886	9.8281364841941
gene_1462	13.5283320088612	13.808260347656	14.476176606627	13.586370695114	13.4958550268872	12.7546787638225	13.6107941690532	13.9247197347384	13.4816733164473	14.5455075139328	14.7474062825327	13.962263422704
gene_1463	8.58120058192496	8.97441458980553	9.25974326369078	9.93810932621924	10.2679570844028	9.32867492732795	9.58120058192496	9.65642486327778	9.90086680798075	9.68825030913318	9.83605035505807	9.54303182025524
gene_1464	11.7719020806977	12.0378900851425	12.3611213347348	11.2401950539799	10.2620948453702	9.82495874052852	10.2632692003727	10.1811522568656	10.0794847838268	13.9606355068633	13.4434616122274	13.0421723531749
gene_1465	9.8376279331714	10.0768155970508	10.6608872703026	11.4178525148859	10.4220647661728	10.2691266791494	10.2131042196419	10.3230547603416	10.2324209271761	11.586370695114	10.9978851278291	10.7714894695006
gene_1466	10.9751314569213	11.5072991241228	11.3264294871223	10.6679985356725	9.94251450533924	9.29001884693262	9.88417051910844	9.80574387215162	9.79928162152192	13.1595560280588	12.4411286218047	12.1147183891884
gene_1467	9.25738784269265	9.97727992349992	10.5410966153495	11.2461467746359	10.8376279331714	10.6202198255075	10.1522848423066	10.6987046667703	11.0953970227926	11.2737955992143	10.6759570329417	10.467605550083
gene_1468	9.79279029430106	10.286557761608	10.3376219019925	10.9322147519684	10.3772105303886	10.0579917227592	10.1836353814732	10.3162815317462	9.9686667931952	11.4387918525783	10.7698378436294	10.4450148458684
gene_1469	12.0950673016071	12.4635243732712	13.0906086743413	12.894059846274	12.754261196514	12.6300395526561	12.654636028528	13.2419831496943	13.4091257104653	13.8635087548785	13.4944806150178	12.7613434561007
gene_1470	8.6724253419715	8.8073549220576	9.25266543245025	9.83447104998422	9.68299458368168	9.21916852046216	9.23122118071119	9.19229281447077	9.74483383749955	10.1279943209764	9.54496443278924	9.26209484537018
gene_1471	11.6812384117778	12.078817949962	11.9915218460757	13.7186398969543	12.7264310561142	12.8167836793786	12.2638560195961	12.7108064336994	12.0761475280225	13.7034710460719	13.0739741646668	12.4632689159813
gene_1472	10.5641494899857	11.3695973462787	11.3717766443379	13.3310568844266	12.4711671337244	12.1736771363034	12.3874788658424	12.7374586185705	12.3920490393642	12.8340759534349	12.4617352216049	12.1160189933251
gene_1473	9.7364019313183	10.0579917227592	10.65999589243	10.6036263449862	10.286557761608	10.0781508077346	9.66355810421727	9.94544383637791	10.3955341354623	11.9083926207738	11.2258099406235	10.8887432488983
gene_1474	10.4062050054189	10.7406240444894	11.6206780421354	11.1592406504117	10.581200581925	10.7498694273968	10.5333297323058	10.8610869059954	11.0881256921882	12.1888978732422	11.5764843467969	11.5333297323058
gene_1475	11.4853261892405	11.8726748802706	11.8157835441282	14.3852557589446	13.3050642213372	12.7640422173066	13.3349715550275	13.3928540398729	12.9924073153485	13.6593269974141	13.1890523621903	12.5164387346079
gene_1476	8.94836723158468	9.51569983828404	9.56795607541547	12.8006977143631	11.7056323873614	11.5961897561444	11.4382720561248	11.6160893135821	10.8177831217745	10.9218409370745	10.3264294871223	10.0265234425198
gene_1477	7.86418614465428	8.1548181090521	8.88874324889826	9.09803208296053	9.16992500144231	8.69348695749933	8.74483383749955	8.86418614465428	9.41362792902417	8.82654848729092	8.96000193206808	8.5274770060604
gene_1478	11.5058115539196	11.5362472156881	12.3520434257954	13.8251575547011	13.2898748007001	12.7502882675917	13.05069894443	13.1160189933251	12.9322147519684	13.0763145742846	13.0105281058865	12.262388523751
gene_1479	8.13442632022093	8.45532722030456	8.95128471496697	9.65642486327778	9.30149619498255	8.91587937883577	8.99435343685886	9.24792751344359	9.64205169292798	9.5980525001616	9.27146302790437	9.02236781302845
gene_1480	10.3912435894274	10.9166259222112	10.4838157772643	13.6291289040282	12.5070513022479	12.2819300269554	12.1199137854523	12.5884804128298	11.7013064619586	12.5139742737407	11.856814552503	11.0042204663182
gene_1481	10.8025163651212	10.8665062122262	11.5082899861403	12.6206780421354	12.3559016383284	11.6316318059176	12.3362275894834	12.353698209048	12.2559137493378	12.1833252245246	12.5048189876328	11.4099212412497
gene_1482	8.76155123244448	9.04712391211403	9.44708322620965	9.9571020415623	9.5018371849023	9.02236781302845	9.67948009950545	9.616548843779	9.72451385311995	10.5593770905267	10.0993478104032	9.71080643369935
gene_1483	12.6167785540001	12.8105716347411	13.6334493747135	13.8257538328831	13.0275604822488	13.4488906296293	12.9415978682661	13.2430251829942	13.5438776568125	14.5808473985928	13.929258408637	13.9197013367249
gene_1484	10.0056245491939	10.5488219084588	11.5102696708982	11.8575922856975	11.402479172215	11.2425786894513	11.2900188469326	11.8830250684402	12.0576533399639	11.6666678406904	11.5731737846865	11.0140204703149
gene_1485	8.6582114827518	8.87958324961278	9.2167458581953	9.68650052718322	9.82336724004624	8.74146698640115	9.2240016741981	9.2644426002266	9.54303182025524	10.1611318829843	9.87805091272854	8.90086680798075
gene_1486	11.5938579388582	11.8301190254445	12.0901124196643	13.1966021265232	12.6564248632778	12.1627060184824	12.4830599778717	12.6642250408379	12.0341111460966	13.2672256058895	12.8241632097442	12.4938554492408
gene_1487	10.0633950812885	10.8169836232554	10.8963324039099	13.523561956057	12.5957236941016	12.1975238782578	12.6017707884077	12.7272823292122	12.3850534883462	12.3586512008929	12.3379006028609	11.7879025593914
gene_1488	9.981567281903	11.1143930548673	11.2191685204622	12.4835638881251	11.856814552503	11.3202364452416	12.0600203545079	12.3788367132106	12.4393114618188	12.4059391933424	12.5191447879974	12.1078709142796
gene_1489	9.23122118071119	9.3685064615077	9.64565843240871	10.7021726853655	9.90538700501813	9.8281364841941	9.93369065495224	9.92481250360578	10.0084286220706	10.6969675262343	10.0402897210257	10.1873520732005
gene_1490	11.8336807486547	11.9410476063406	12.1192653831758	14.6226238408115	13.9082049531259	13.6918525458134	13.6409227351735	13.8840750996143	13.4145531148271	13.7152112847718	13.2060986139958	12.580729651599
gene_1491	11.01471792986	11.3309168781146	11.4372319010395	11.3575520046181	10.6247954558602	10.2215871212648	10.9151324489507	11.1143930548673	10.5264992391366	12.6987046667703	12.1667907507182	11.5980525001616
gene_1492	12.5381889320524	13.3619437737352	12.9036935903642	12.6662240028032	11.8189815394324	11.6284455401372	11.7465143211385	12.1006623390052	11.266200912499	14.5302234280604	14.0195907283579	13.4709130262749
gene_1493	8.45121111183233	8.64024493622235	9.09011241966429	10.311748315005	9.61286849729104	8.86727873970966	9.15734693536284	9.21431912080077	9.2667865406949	9.9218409370745	9.54109661534952	8.6582114827518
gene_1494	8.467605550083	8.62570884306447	9.31741261376487	10.1497471195047	9.79766152585376	9.13699111208023	9.61286849729104	9.74483383749955	9.99293833616581	9.8703647195834	9.4655664048094	9.2167458581953
gene_1495	10.4767462039395	10.7992816215219	11.2825093062408	10.9992953870234	10.6995724532873	10.2514824106202	10.9046346216682	11.0119260663068	10.9498267107591	11.3641346550081	11.57931593758	10.8486229404293
gene_1496	9.84077792359505	10.0593444608244	11.3442959079158	12.0261775968892	11.6470086384416	11.496853777388	11.3043513216632	11.4665863377192	12.1192653831758	11.4802853209364	11.3966047811819	11.0216740428584
gene_1497	11.3370643386847	11.7099453802325	11.7719020806977	12.771283119641	11.733015321686	11.283088353024	11.7772553151919	11.8008998999203	10.9410476063406	13.2631224582639	12.6073303137496	12.2161395564251
gene_1498	9.20701432017753	9.32867492732795	9.86418614465428	12.6149398473107	11.4797802640291	11.5003439692704	11.4252159032994	11.4434616122274	11.1642784383012	11.2479275134436	10.6384359139905	10.4737057496194
gene_1499	12.281060671677	12.7733452912913	12.6017707884077	15.1029598859101	14.1707075013481	14.0715461597884	13.8646697998403	14.5076707771344	13.5220910688871	14.0750612556054	13.7874944996968	12.983171762188
gene_1500	12.333714426094	12.8933015308606	12.7114518867148	13.1321783809155	12.4913520735634	11.8089641749193	12.7760217152528	12.937925484863	12.5228266999258	14.0548586493921	13.5465327764259	12.8039292879744
gene_1501	9.08480838780436	9.63481105017172	9.7944158663501	10.6375305515253	10.1623913287569	9.71596199025515	9.7731392067197	10.129283016945	10.3641346550081	11.2532565797812	10.7723145739217	10.2203783276952
gene_1502	8.48784003382305	8.92184093707449	9.2336196767597	11.4988492065317	10.2644426002266	10.7657004876511	10.4665863377192	10.4220647661728	10.2934716488381	9.8626373575588	9.37721053038855	9.2667865406949
gene_1503	11.0660891904578	11.0292872269682	11.4928546201747	13.8703647195834	12.9833499276765	13.1242828949666	12.8364449113414	12.729408316984	12.3769393216198	12.9087678828492	12.158925203807	12.1456137755134
gene_1504	11.2620948453702	11.7557221536423	12.5521887595571	12.9294433576842	12.7743752728021	12.3017819620511	12.9188632372746	13.266200912499	13.2334698875221	12.7544699952756	13.029114645469	11.8974673417219
gene_1505	9.4998458870832	9.82017896241519	10.2227949028681	12.2894425756883	11.3880172853451	11.093417564388	11.1039434298916	11.2761244052742	10.9549232920303	11.6320864128352	10.871135184243	10.4470832262097
gene_1506	9.1006623390052	9.39016895620018	9.76983784362944	12.1780423288648	10.8470573460913	11.1642784383012	10.8008998999203	10.868822554775	10.4988492065317	11.3003525603282	10.3966047811819	10.311748315005
gene_1507	9.14720492494223	9.71252700043982	9.98584193700334	10.7780771295354	10.3014961949825	9.86727873970966	10.1935253605012	10.2911706993219	10.3717766443379	10.9621730311097	10.604553229079	10.1059085085712
gene_1508	10.0768155970508	9.9829935746943	10.5545888516776	11.6298119443822	11.1318569606088	10.753216749179	10.8017083589165	11.0209799389042	10.9106427304696	11.6759570329417	11.3128829552844	10.5245417150359
gene_1509	9.36413465500805	9.81378119121704	10.0223678130285	11.5989829710361	10.7706638929168	10.7473538294781	10.6768386064742	10.8384160757973	10.4019461239765	11.1767964781476	10.616548843779	10.5679560754155
gene_1510	9.6812384117778	10.2585660338899	10.6110247973074	12.0714623625566	11.0707918094231	11.1465686757408	11.1324997296285	11.2270141936491	11.1337844091799	11.6188443017667	10.9964734887332	11.0748104611605
gene_1511	10.3320365483617	10.8548683832602	11.2191685204622	14.4908508767403	13.4573808790725	13.2930405002447	12.9804966361835	13.455969302758	13.029459787825	12.4619909505856	11.9563761572497	11.5569849575945
gene_1512	8.44294349584873	8.43045255166553	9.19229281447077	10.3966047811819	9.45327063401062	9.40514146313634	9.54882190845875	9.37068740680722	9.67419226814568	9.7944158663501	9.33985000288462	9.15228484230658
gene_1513	10.963618617444	11.3236177632916	11.2179576978641	13.5483402876761	12.5030803517529	11.9534689622288	12.5586598670265	12.721740054213	11.9829935746943	12.8896940793821	12.3644082813798	11.5230718269404
gene_1514	10.7193888209421	11.0491678723722	12.403544678202	12.6327680547287	12.1324997296285	12.062720767165	12.075479149488	12.5622424242211	13.0265234425198	12.5304063370991	12.2997804028585	11.8368393597487
gene_1515	7.76818432477693	8.0389189892923	8.64745842645492	11.6068678373742	10.120237877342	9.94836723158468	9.9901039638575	10.3342732853072	9.74483383749955	9.33539035469392	8.7944158663501	8.37503943134692
gene_1516	9.80896417491926	9.86573327085176	9.56224242422107	12.0161118382205	10.8193807908646	10.791162888555	10.7764330324447	11.0437108633472	10.0014081943928	11.8423503434138	10.9563761572497	10.4787696194758
gene_1517	8.6582114827518	8.97154355395077	9.4093909361377	10.4978518369511	9.68650052718322	9.5961897561444	9.66177809777199	9.7380922596205	9.91438513215544	10.5274770060604	10.0098286173681	9.57364718749332
gene_1518	12.2632692003727	12.2182604987973	12.1449768240501	13.642051692928	13.2059459397758	12.5882461520448	13.312741174041	13.4796539721709	12.6664459388148	13.8443134612033	13.7965466538007	12.7936033092794
gene_1519	9.868822554775	9.90689059560852	10.211888294546	12.6289011520282	11.652844973002	11.6697708885255	11.6188443017667	11.8388099857086	11.1972166931101	11.8548683832602	10.9908130791536	10.667111542075
gene_1520	7.69348695749933	7.96000193206808	8.4757334309664	9.12928301694497	9.7632123668144	8.71080643369935	8.56985560833095	8.55842071326867	8.97727992349992	8.74146698640115	8.71080643369935	8.21431912080077
gene_1521	8.07681559705083	8.2045711442492	8.53138146051631	12.4356702609366	11.5338163894334	11.1947568544222	11.0566377151132	10.9772799234999	10.2264121927888	9.91288933622996	9.34651373316563	8.93073733756289
gene_1522	8.73131903102506	8.4757334309664	9.59432460392485	10.5439984501345	9.72962074355304	9.4157417682901	9.35974956032233	9.28771237954945	9.5058115539196	10.6803595235137	9.7364019313183	9.54303182025524
gene_1523	10.429406741514	10.7210991887072	10.467605550083	13.2539951734802	12.8201789624152	12.1592406504117	12.4123052049553	12.7723145739217	11.753216749179	12.4385319777616	11.9826371336694	11.403012023575
gene_1524	12.3685064615077	12.7101606917829	12.5406124082495	12.7895336449704	12.7778717198332	11.8081597728684	12.9125151448024	13.2845349540084	12.1437020768579	13.3451279919767	13.5044465991496	12.333434915284
gene_1525	10.380461065089	10.4594316186373	10.7879025593914	12.9147588389419	12.326710358347	11.8474489039824	12.1984450414524	12.2057932493972	11.8749813476538	12.4072677642447	12.1563991448716	11.3145832442742
gene_1526	9.58120058192496	9.49585502688717	9.25974326369078	10.8328900141647	10.240791332162	9.68825030913318	10.5018371849023	10.1059085085712	9.29920801838728	11.1503819688178	10.7313190310251	9.92925840863697
gene_1527	9.5372184005386	9.4241662888181	9.65105169117893	12.2600374211066	11.4517262680745	11.2173519052703	11.1823943534045	11.1324997296285	10.3608470841797	11.610563503925	10.9121408562957	10.4938554492408
gene_1528	10.3641346550081	10.8415643477306	10.8757493514201	14.3116773703495	13.3338541611942	13.3094763538411	13.0517187571781	13.3795137487671	12.6151698138436	12.4019461239765	11.9501913499727	11.4594316186373
gene_1529	10.0821490413539	10.8993569229231	11.3624918060461	14.3101157046341	13.2987785809557	13.1753936088924	13.1308922698066	13.3974072443754	13.0540955205507	11.8630247102369	12.0341111460966	11.3815429511846
gene_1530	9.22641219278879	9.45121111183233	10.0056245491939	13.0277332497528	11.8925428166486	11.9450779951078	11.652844973002	11.7801296196253	11.4178525148859	11.4167975276061	10.642051692928	10.3685064615077
gene_1531	9.283088353024	10.3241805466187	11.4434616122274	14.4099875156848	13.9693865213423	13.2961992685149	13.3141583598533	13.6645583935658	13.0901124196643	11.3739526553702	12.017852331906	12.0094787458881
gene_1532	11.7477734005268	11.7636273517276	11.7899411283909	11.8423503434138	11.6151698138436	11.1910592145317	11.6917435191713	11.7456743240021	10.9751314569213	12.9998238790157	12.7548875021635	12.1969094425411
gene_1533	7.92481250360578	8.29001884693262	9.319672120947	9.77478705960117	9.3685064615077	9.34651373316563	9.20945336562895	9.25974326369078	9.98726401207254	9.53332973230583	9.33315535031062	9.17242750864548
gene_1534	9.51372759595244	9.75488750216347	9.79116288855502	11.6416002158344	10.4706588740606	10.3608470841797	10.6838718686226	10.5264992391366	9.97441458980553	11.5943246039248	10.609178738142	10.5868397879618
gene_1535	7.8008998999203	7.7944158663501	8.76818432477693	13.8676648483807	12.6339034093485	12.7934000984838	12.496853777388	12.5800229677539	11.8517490414161	8.94251450533924	8.80413102118332	8.4594316186373
gene_1536	10.140829770773	10.8305152069768	10.963618617444	11.7866780338907	10.6733090755617	10.5264992391366	11.3054917921107	11.4403501192006	11.6366246205436	12.3826240265749	12.0399471601691	11.7073591320809
gene_1537	7.37503943134693	7.17990909001493	6.97727992349992	8.47167521439204	8.06608919045777	7.8008998999203	8.14465824283188	7.76155123244448	6.95419631038688	8.35755200461808	8.08746284125034	7.85798099512757
gene_1538	7.61470984411521	7.37503943134693	8.0389189892923	8.7714894695006	8.33091687811462	8.1189410727235	8.12412131182919	8.04984854945056	8.17492568250068	8.67948009950545	8.33539035469392	8.00562454919388
gene_1539	7.70043971814109	7.86418614465428	8.8008998999203	9.25502856981873	8.92777796208234	8.55842071326867	8.71424551766612	8.73809225962049	9.5018371849023	8.86727873970966	8.83289001416474	8.48381577726426
gene_1540	9.25029841790633	9.80413102118332	10.1433832139898	11.1996723448364	10.9329528921947	10.1922928144708	10.7648715907361	11.0613711926598	10.7142455176661	10.8486229404293	11.0021117764799	9.89481776330794
gene_1541	9.21916852046216	9.28540221886225	9.51963625284321	12.2891543537234	11.2567983860794	10.7936033092794	11.1548181090521	11.0573148777827	10.3208005488816	11.4913520735634	10.5943246039248	10.283088353024
gene_1542	7.36632221424582	7.77478705960117	8.33985000288462	8.7004397181411	8.4262647547021	8.26209484537018	8.29462074889163	8.48381577726426	8.78790255939143	8.57364718749332	8.41362792902417	8.2045711442492
gene_1543	8.29920801838728	8.7648715907361	8.467605550083	8.68650052718322	8.54303182025524	8.23840473932508	8.34872815423108	8.44294349584873	8.69348695749933	9.9957671508778	9.66355810421727	8.55074678538324
gene_1544	7.58496250072116	7.8703647195834	8.37503943134692	8.5352753766208	8.57364718749332	8.02790599656988	8.32192809488736	8.48381577726426	8.68999797141945	8.876516946565	8.70390357344466	8.28540221886225
gene_1545	10.5971214287896	10.8121773055144	10.7673568541257	13.1605017475557	12.739569674026	12.4594316186373	12.3426302986784	12.4175888403826	11.6050164479114	12.4434616122274	12.2091487103557	11.2796105810525
gene_1546	11.4752267777423	11.4812949046311	11.2946207488916	12.6891244049133	12.2285180977162	11.9668659003875	12.2576824807088	12.459175435552	11.5058115539196	13.1719586190771	12.8175832886776	12.0697853949833
gene_1547	7.78135971352466	8.1395513523988	8.53915881110803	9.47167521439204	8.96000193206808	8.54303182025524	8.8703647195834	9.0741414627525	9.18982455888002	9.37286506011259	9.01402047031493	8.5352753766208
gene_1548	9.4998458870832	9.96289600533726	10.8795832496128	11.5712786185146	10.7159619902551	10.5999128421871	11.2312211807112	11.3864014236408	11.8129794712515	11.7829982089204	11.5478585060584	11.2240016741981
gene_1549	11.4762399063239	11.7768442324022	13.2843903591658	13.3351111684249	12.677719641641	12.8173834278972	12.8645730817736	13.3391540909321	13.8805401343337	13.2720465243899	13.0922616248439	12.6332223038008
gene_1550	9.62388149001346	9.84862294042934	10.2656150464845	11.3949985145017	10.9837061926593	10.5077946401987	10.9336906549522	11.2485206049384	10.8680508537452	11.209453365629	11.1548181090521	10.2167458581953
gene_1551	9.59245703726808	9.7262181593322	9.9233274854192	12.3888245380236	10.780539767472	11.2419831496943	10.967226258836	10.9736973663054	10.6137894644726	12.0515488384404	10.8478403556307	10.7976615258538
gene_1552	7.4093909361377	7.6582114827518	8.43045255166553	8.74146698640115	8.467605550083	8.37068740680722	8.2667865406949	8.43879185257826	8.89784545600551	8.60733031374961	8.46352437327118	8.25738784269265
gene_1553	10.8917837032183	11.0774833568595	11.3663222142458	12.6825557410803	11.9754897569458	11.609178738142	12.3072008091408	12.297489501161	12.1975238782578	12.8045344029952	12.5220910688871	12.0844762374539
gene_1554	10.2455527062557	10.3208005488816	10.6156296369681	13.0952321716193	11.9740560226256	11.9614496943982	11.8454900509444	11.7927902943011	11.2597432636908	12.5745935273376	11.8217739819706	11.407798850222
gene_1555	10.1761731491075	10.602698865018	11.7694246415528	11.8849336479498	11.4978518369511	11.5137275959524	11.4908508767403	12.1299269335104	12.3531468254981	12.0579917227592	12.0413169158294	11.5367328898354
gene_1556	9.5961897561444	9.7004397181411	10.0967151544885	11.5966556676747	10.6724253419715	10.7523806465529	10.9136374280491	10.813781191217	10.6054795180617	11.5381889320524	10.7747870596012	10.7347096202258
gene_1557	8.38370429247405	8.40514146313634	8.89481776330794	9.60177078840771	9.05256805080415	8.84549005094438	9.08746284125034	9.06339508128851	9.5018371849023	10.270295326472	9.64925617751731	9.15228484230658
gene_1558	8.38801728534514	8.54689445988764	9.64745842645492	10.0728025345442	9.74483383749955	9.6183855022586	9.5274770060604	9.64205169292798	10.1736771363034	10.0416591516372	9.96000193206808	9.50977500432694
gene_1559	8.34429590791582	8.98013957763916	9.32418054661874	9.59432460392485	9.31061278165953	8.70735913208088	9.9686667931952	10.1176431013891	10.3498340914572	9.85642552862553	9.93221475196838	9.65642486327778
gene_1560	8.17492568250068	8.38801728534514	8.45121111183233	10.1241213118292	9.20701432017753	9.10590850857116	9.12412131182919	8.93957921431469	8.76155123244448	9.83447104998422	9.44501484586842	8.76155123244448
gene_1561	9.18487534290828	9.57742882803575	10.4231159101471	11.4115109880121	10.4178525148859	10.2336196767597	10.8742129348309	10.981567281903	11.2819300269554	11.5406124082495	11.257977058564	11.0077281146323
gene_1562	8.16490692667569	8.57364718749332	9.2045711442492	9.37503943134693	9.08746284125034	8.78135971352466	8.90989308377004	9.28771237954945	9.5018371849023	9.48784003382305	9.211888294546	8.97154355395077
gene_1563	10.8344710499842	10.5058115539196	10.8392037880969	10.800090987625	10.2562086885274	10.1098306542788	10.2360141919001	10.1111356702347	9.89026427702111	12.8560363998192	11.9527412471865	11.6648916692861
gene_1564	9.83447104998422	10.2276159434142	10.7030383889864	11.8201789624152	11.120237877342	10.5877775163282	11.0154150523867	11.0443941193585	10.5651020783603	11.7262181593322	11.2288186904959	11.0478055540076
gene_1565	11.3586512008929	11.612868497291	12.0660891904578	12.4051414631363	11.977995368613	11.5406124082495	12.1321783809155	12.3431857154479	11.7936033092794	12.8904542928318	12.7681843247769	11.9851303734669
gene_1566	8.52356195605701	8.63662462054365	9	11.5502658068687	10.6679985356725	10.5641494899857	10.3739526553702	10.2057932493972	9.85953478638265	10.3750394313469	9.616548843779	9.22881869049588
gene_1567	12.4233785765185	12.5833178681375	13.0154150523867	13.9381093262192	13.3653655651996	13.0753120064604	13.3881518588298	13.7621743819931	13.4385319777616	14.2273150999055	13.8368393597487	13.4307138857919
gene_1568	12.007027266894	12.5598550415136	12.4609677625704	14.0124499524256	13.0728025345442	13.2388525263157	13.0462714065991	13.5204959136719	12.8392037880969	14.0791514054219	13.3578268822108	13.1642784383012
gene_1569	14.0626364557346	14.4977894784527	14.7943143217405	14.0916006718873	13.857689472874	13.4744664641326	14.1897473578076	14.683268792536	14.0331648626811	14.8821176079042	15.0786095011542	14.1229897228546
gene_1570	9.27146302790437	8.98584193700334	9.82654848729092	13.8802531355514	13.367824239411	13.2342186782385	12.7646642920733	13.1305705628054	12.4532706340106	11.2854022188622	10.7056323873614	10.5225815312548
gene_1571	9.50382573799575	10.0927571409199	10.7004397181411	11.0841440106151	10.9578275608337	10.6829945836817	10.8780509127285	11.518161355757	11.4413880293467	10.813781191217	11.0914353863236	10.4008794362822
gene_1572	9.04165915163722	8.92777796208234	9.85330955540367	10.7598881832218	9.63662462054365	10.0498485494506	9.98013957763916	9.7797193551434	10.2252074369435	10.3826240265749	9.7364019313183	9.72109918870719
gene_1573	8.88264304936184	8.71424551766612	9.29691620687929	9.9307373375629	8.44708322620965	8.74819284958946	8.90989308377004	8.93073733756289	9.08480838780436	11.1111356702347	9.47167521439204	9.59432460392485
gene_1574	9.7797193551434	9.97584796800679	10.0848083878044	10.8360503550581	9.95564990752838	9.89481776330794	9.9829935746943	9.981567281903	9.81698362325538	11.928148216169	11.1873520732005	10.8657332708518
gene_1575	12.4706588740606	12.4356702609366	12.4191701650285	14.1003338191265	13.4463079310503	13.4553272203046	13.4149494414743	13.6595499968799	12.9639797878153	14.1290414741187	13.8747892828141	13.1063993603051
gene_1576	12.8963324039099	13.2053350812757	13.7235542953587	14.6794251177016	13.8455880567894	14.0212402670227	13.8192809883644	14.0786511933253	13.7287708495427	14.6150548351593	14.1888978732422	14.035830072835
gene_1577	9.14465824283188	8.9915218460757	9.60547951806167	11.1786648510065	10.3641346550081	10.2900188469326	10.3487281542311	10.2143191208008	9.85642552862553	10.8872206154684	10.3890935219045	10.0940776856719
gene_1578	8	8.01680828768655	8.54303182025524	8.8610869059954	8.12412131182919	7.96578428466209	8.05528243550119	8.06069593168755	8.3264294871223	9.93221475196838	9.17492568250068	9.00281501560705
gene_1579	10.0566377151132	9.60177078840771	9.74483383749955	11.8645730817736	10.6456584324087	10.6768386064742	10.7253662578956	10.3869402453243	9.98441845880114	12.3495576866205	11.1019756709492	10.7739633684336
gene_1580	10.1873520732005	9.44501484586842	10.3387363825739	12.7909593336988	12.037203741152	12.1260591160707	11.7657004876511	11.7797193551434	11.5176693881338	12.2825093062408	10.8368393597487	11.2378074737231
gene_1581	7.97154355395077	7.98868468677217	8.54303182025524	9.90388184573618	9.0741414627525	8.99717948093762	9.01402047031493	8.95710204156229	8.8610869059954	9.72962074355304	9.1189410727235	8.96578428466209
gene_1582	11.1642784383012	11.1873520732005	11.8959538928122	11.8599229728618	11.0761475280225	10.7862696276485	11.1421070573025	11.3734089602287	11.0848083878044	12.9964734887332	12.2969162068793	12.2482240896685
gene_1583	8.89178370321831	8.72451385311995	9.88722061546838	10.6917435191713	9.9729797860663	9.96434086779242	9.6724253419715	9.77807712953536	9.91438513215544	10.9520131648895	10.1761731491075	10.0195907283579
gene_1584	9.37503943134693	9.44294349584873	10.6733090755617	10.9772799234999	10.1510165388922	10.3998119593257	10.3847837500934	10.6608872703026	10.9563761572497	11.0660891904578	10.6882503091332	10.5284541107648
gene_1585	11.4162697445232	11.3253054550897	11.5703301010308	12.9470889750254	12.3278332967503	12.0185479418717	12.3351111684249	12.4795276692563	11.6370776571437	13.2164427391605	12.7723145739217	12.2903068962579
gene_1586	8.16490692667569	8.3083390301394	9.2644426002266	9.76652890859886	9.00562454919388	9.05528243550119	8.94251450533924	9.01402047031493	9.4898479604393	10.0223678130285	9.3083390301394	9.18239435340453
gene_1587	10.2033480029798	9.7731392067197	10.9270371687203	11.6017707884077	10.7590559391602	10.8089641749193	10.8281364841941	10.5225815312548	10.9366379390026	12.3026389237876	11.5068034377956	11.1440208692669
gene_1588	10.7498694273968	10.8501868376458	11.4696418172395	13.9521952199141	13.0655844280615	13.1208858427878	12.8864586957037	13.1794426261296	12.8392037880969	12.7071434019809	12.0944076330812	11.8944388545623
gene_1589	7.14974711950468	6.76818432477693	7.63662462054365	7.75488750216347	7.54689445988764	7.6724253419715	7.4178525148859	7.05528243550119	7.56985560833095	8.17492568250068	7.90689059560852	7.81378119121704
gene_1590	7.12928301694497	7.14974711950468	7.49185309632967	7.53138146051631	7.4998458870832	7.4093909361377	7.35755200461808	7.40087943628218	7.49185309632967	7.99435343685886	7.62205181945638	7.57742882803575
gene_1591	10.1996723448364	10.0647427647503	10.616548843779	10.9196082386033	10.3342732853072	10.5147140541385	10.1686721181322	10.1861142395416	9.98013957763916	12.393390457444	11.7219536128014	11.4146852358072
gene_1592	7.1395513523988	7.19967234483636	7.66533591718518	7.9188632372746	7.54689445988764	7.53138146051631	7.4998458870832	7.52356195605701	7.66533591718518	8.8008998999203	8.16490692667569	8.21431912080077
gene_1593	8.39231742277876	8.59245703726808	9.28771237954945	10.8841705191084	9.3987436919382	9.7648715907361	9.6969675262343	9.68999797141944	9.2644426002266	10.6715410667119	9.60733031374961	10.2203783276952
gene_1594	9.36194377373524	9.1623913287569	10.3858624006415	12.1315354686763	11.0161118382205	11.3917806060132	11.129283016945	11.1401907031918	11.2737955992143	11.5430318202552	11.0450770519349	11.0098286173681
gene_1595	7.14974711950468	7	7.49185309632967	7.94836723158468	7.66533591718518	7.57742882803575	7.53138146051631	7.44294349584873	7.85174904141606	8.66533591718518	8.14465824283188	7.91288933622996
gene_1596	7.56985560833095	7.70735913208088	8.51569983828404	9.17990909001493	8.39660478118186	8.6724253419715	8.64024493622235	8.6147098441152	8.6183855022586	8.93073733756289	8.68999797141945	8.71080643369935
gene_1597	9.4178525148859	9.11374216604919	10.1446582428319	11.9985904297453	11.1674181458317	11.2650289424582	10.9425145053392	10.9556499075284	10.8742129348309	11.3853231761759	10.3901689562002	10.6555307231556
gene_1598	7.33985000288462	7.43462822763673	7.876516946565	9.19967234483637	8.04439411935845	8.35755200461808	8.14974711950468	8.21431912080077	8.14974711950468	8.91288933622996	8.17492568250068	8.4797802640291
gene_1599	9.36413465500805	9.31061278165953	10.211888294546	12.8853150610494	11.7793089739599	11.9050108623903	11.8004955004668	11.8117760553267	11.5835529304665	11.6229669447905	10.6519486107234	10.8986013874039
gene_1600	9.71596199025515	9.57742882803575	10.2737955992143	11.9592775057205	10.8161836814323	11.2088439907346	11.0168082876866	10.9765641234153	10.631177055704	11.8967108157261	11.0389189892923	11.2772874001304
gene_1601	9.3151495622563	10.0953970227926	9.64565843240871	12.3525952311343	11.4747199465265	11.2413873639989	11.3219280948874	11.567005370247	10.595257481449	11.3492812288175	10.8447057644119	10.4726908392428
gene_1602	10.5127404628035	11.1234747982441	11.1922928144708	12.759680167211	11.9578275608337	11.9181178510318	12.0133226734254	12.3761253892762	11.7077904955288	12.5184072766714	11.9373738201921	11.5712786185146
gene_1603	11.9516489859046	12.2612134513661	12.8390069003394	14.410451351504	14.0490827651521	13.5923402340424	13.8408762500589	14.096632806531	13.7814621740226	13.4969785725995	13.4270508931509	12.4385319777616
gene_1604	7.77478705960117	8.42206476617281	8.47167521439204	9.09803208296053	9.14210705730255	8.90689059560852	8.5274770060604	8.65463602852797	8.59991284218713	9.05528243550119	9.0389189892923	8.72451385311995
gene_1605	12.0834793273318	12.2100624832402	12.4367115421372	13.642051692928	13.0998408990007	13.4515974962584	13.0739741646668	13.2949078809537	12.7010898248172	13.5937412490017	13.3900345707461	13.0050981782397
gene_1606	10.1686721181322	11.0647427647503	10.7313190310251	12.2431739834729	11.4419067045422	10.9744145898055	11.0539258815311	11.4062050054189	10.5304063370991	12.2966294742855	11.6188443017667	11.3309168781146
gene_1607	10.5961897561444	10.7372473430277	10.7952279660287	13.4625022725973	12.7198166030181	12.7418882727353	12.6334493747135	12.5830827675029	11.8145824659063	12.3923174227788	11.9336906549522	11.8749813476538
gene_1608	8.35314682549808	8.4262647547021	9.1318569606088	10.0168082876866	9.63117705570398	9.44914864537544	9.08746284125034	9.07948478382682	9.09803208296053	10.0552824355012	9.68650052718322	9.66888498426625
gene_1609	9.84549005094438	10.0484868739923	10.667111542075	12.5734105055076	12.1755495506362	11.8902642770211	11.7972562175098	12.1321783809155	11.7536346188534	11.9520131648895	11.5980525001616	11.5284541107648
gene_1610	7.62935662007961	8.41362792902417	9.03342300153745	9.27844945822048	9.52356195605701	9.1189410727235	8.35314682549808	8.90689059560852	8.82017896241519	9.02513956227851	9.09275714091985	8.89178370321831
gene_1611	12.6409227351735	12.4085951127981	12.8957646000164	11.2390017577656	10.7829982089204	10.5717526435035	11.0423433797937	11.0112272554233	10.4481163054095	13.9586433341328	13.5313814605163	13.307343135885
gene_1612	9.15734693536284	9.4157417682901	9.5980525001616	11.5240519187178	10.2300204357056	10.4146852358072	10.2467405984931	10.4062050054189	10.0674343607565	11.3236177632916	10.5868397879618	10.1972166931101
gene_1613	10.1228279948077	9.88264304936184	10.3151495622563	12.801304186049	11.4913520735634	11.4367115421372	11.6559778624869	11.6559778624869	11.0808175276083	12.1013191544233	10.9233274854192	10.8225708309502
gene_1614	10.4542992936199	10.4419067045422	10.8978454560055	13.0237543532994	11.9461752407236	11.8482317010938	11.9520131648895	12.0650794889999	11.7249401184624	12.4704046770656	11.7477734005268	11.3858624006415
gene_1615	6.82017896241519	6.76818432477693	6.76818432477693	6.82017896241519	6.89481776330794	6.78135971352466	6.75488750216347	6.70043971814109	6.84549005094438	6.76818432477693	6.78135971352466	6.76818432477693
gene_1616	8.7944158663501	9.7632123668144	9.7262181593322	11.4434616122274	10.5186531556734	10.6220518194564	9.71596199025515	10.5555477716471	10.1598713367784	11.2467405984931	10.6438561897747	10.4167975276061
gene_1617	7.88874324889826	8.06608919045777	8.3083390301394	8.39660478118186	8.14465824283188	8.42206476617281	8.27146302790437	8.36632221424582	8.27146302790437	9.11374216604919	8.81378119121704	8.69348695749933
gene_1618	11.4787696194758	11.7561392983729	11.617008227652	12.9511025450013	12.0171563863831	12.0443941193585	12.1497471195047	12.3810021095509	11.5072991241228	13.256945772813	12.6054795180617	12.6047848570864
gene_1619	9.1873520732005	10.3342732853072	9.97010589061218	13.5615266241365	13.0382331347318	12.6070990940936	12.6052480015658	12.8093662078161	12.102631888855	10.9563761572497	11.0973737689902	10.3049216695817
gene_1620	10.4938554492408	11.1484765821783	11.0586682503406	11.527965641134	10.8963324039099	11.0105281058865	10.4573808790725	11.0056245491939	10.4189067312579	12.6445322946254	11.7984718011016	11.7410455770098
gene_1621	11.2294196882304	11.3531468254981	11.6124077931387	13.5482198573542	12.4807902010958	12.7617589788688	12.4726908392428	12.6904345563951	12.1052537797009	13.2424298275577	12.5531492755985	12.4085951127981
gene_1622	11.2185632361903	11.5708044377245	11.5459297690855	13.3470676571659	12.5982851741466	12.8071536391775	12.4701504352744	12.7727269492399	12.0341111460966	13.0187217919702	12.3679607096416	12.1848753429083
gene_1623	11.1267044728432	11.2963426846929	11.9004894848347	14.2644426002266	13.4266578774733	13.5843753471414	13.2822196956726	13.5786085607378	13.562600191127	12.7170337494909	12.4978518369511	12.0610336016811
gene_1624	8.73470962022584	8.88874324889826	9.19967234483637	11.8898841703028	10.9381093262192	11.3613955331659	10.8895039634115	10.7976615258538	10.3409627642517	10.3387363825739	9.78790255939143	9.9233274854192
gene_1625	8.21431912080077	9.02513956227851	9.00281501560705	9.85642552862553	9.981567281903	8.9188632372746	9.02236781302845	9.44708322620965	9.13699111208023	9.67771964164101	9.46147944728616	8.73470962022584
gene_1626	10.5555477716471	11.0953970227926	10.8649599151426	11.062720767165	10.7380922596205	10.806549621986	11.0035179121086	10.8017083589165	10.4665863377192	11.8610869059954	12.2618011071953	11.171802288683
gene_1627	6.8073549220576	6.83289001416474	7.33091687811462	7.68650052718322	6.90689059560852	6.70043971814109	6.82017896241519	6.90689059560852	7.4093909361377	7.59991284218713	6.78135971352466	6.82017896241519
gene_1628	7.93073733756289	8.38801728534514	8.64745842645492	9.00562454919388	9.94251450533924	8.89784545600551	8.58496250072116	8.58120058192496	8.71080643369935	8.57742882803575	8.95710204156229	8.2045711442492
gene_1629	9.50382573799575	9.8811139606751	10.0606959316876	13.6725358382792	12.7876985439713	12.8303171298102	12.5364900731992	12.5743570005659	11.655083445198	11.5764843467969	11.1045987535644	10.6750749203854
gene_1630	10.4304525516655	10.5915223465707	10.7030383889864	14.2721923616446	13.0608647765635	13.4993476328766	13.1795981308498	13.3831642606351	12.5764843467969	12.4936053070571	11.6397928932793	11.5410966153495
gene_1631	7.4093909361377	7.58496250072116	8.4594316186373	8.68650052718322	9.2336196767597	8.90388184573618	7.96578428466209	8.2045711442492	8.38801728534514	8.33091687811462	8.43462822763673	8.1548181090521
gene_1632	8.02236781302845	7.876516946565	8.64385618977473	9	9.51963625284321	8.74819284958946	8.67595703294175	8.29462074889163	8.7176764230664	8.7004397181411	8.90989308377004	8.26209484537018
gene_1633	8.02790599656988	8.2240016741981	8.96000193206808	9.90689059560852	9.76155123244448	9.16992500144231	9.5077946401987	9.54109661534952	9.78135971352466	9.32867492732795	9.4858293087019	8.90388184573618
gene_1634	8.33539035469392	8.4594316186373	9.5980525001616	9.4178525148859	9.90237511448603	9.17990909001493	9.10590850857116	9.46147944728616	10.1823943534045	9.18239435340453	9.65642486327778	9.24792751344359
gene_1635	10.4083297407674	10.7960396088298	10.5755392468345	11.5679560754155	11.0980320829605	10.652844973002	10.5507467853832	10.7887183326905	10.2021238238305	12.6234242898699	11.9509203520301	11.5459297690855
gene_1636	10.3264294871223	10.9527412471865	10.5166849493096	13.078984687326	12.1411491984375	12.0129736483745	12.0306671362469	12.4931048925391	11.4619909505856	12.4220647661728	11.8849336479498	11.3960695576399
gene_1637	8.62205181945638	10.0028150156071	9.17990909001493	10.0861362250273	9.77478705960117	9.12670447284319	9.20701432017753	10.0251395622785	9.19229281447077	10.0525680508042	9.77478705960117	9.17990909001493
gene_1638	8.06608919045777	9.19967234483637	8.72451385311995	10.4817994316658	9.7944158663501	9.75321674917896	9.4093909361377	9.96722625883599	9.21431912080077	9.4157417682901	9.3037807481771	9.2045711442492
gene_1639	7.9188632372746	9.04712391211403	8.6183855022586	9.32867492732795	9.13699111208023	8.8073549220576	8.78135971352466	9.2807707701306	8.76818432477693	8.80413102118332	8.57742882803575	8.34872815423108
gene_1640	10.9787104591064	11.8730595476615	11.7004397181411	12.9307373375629	12.6077926419192	12.4165336601996	11.9939997917925	12.5377037479076	11.6882503091332	12.9744145898055	12.678820179524	12.4966041545756
gene_1641	9.319672120947	10.2784494582205	9.94544383637791	12.4483744596628	11.7936033092794	11.7636273517276	11.0734721539765	11.6261653199045	10.6266216523584	11.3094763538411	10.8986013874039	10.8864586957037
gene_1642	10.5584207132687	11.1273495410591	10.9657842846621	12.0774833568595	11.6834332928354	11.0701209444768	11.624338545313	11.9654235658101	11.5665297826242	12.6094096247618	12.2570931444911	11.5555477716471
gene_1643	10.9879745242962	10.9061389961954	11.0781508077346	14.0434545588948	12.8919735190256	12.9465408038931	13.0628893752457	13.1682020062373	12.3531468254981	13.2553236900081	12.7163907894977	12.4457908360481
gene_1644	9.37068740680722	9.16490692667569	9.70390357344466	11.1755495506362	10.4645457503339	10.3695973462787	10.5304063370991	10.311748315005	10.2632692003727	11.2246046815385	10.4777582664439	10.3353903546939
gene_1645	8.1548181090521	8.36632221424582	8.91587937883577	9.33315535031062	9.3376219019925	8.87344411251538	8.59991284218713	8.66888498426625	8.87344411251538	9.07681559705083	8.83605035505807	8.43879185257826
gene_1646	8.08746284125034	8.24317398347295	8.90388184573618	10.7960396088298	9.97871045910636	9.52356195605701	9.84077792359505	9.8423503434138	9.61102479730735	9.54496443278924	9.17242750864548	8.71080643369935
gene_1647	7.4998458870832	8.31741261376487	8.7648715907361	9.8073549220576	9.7364019313183	9.62205181945638	8.51963625284321	9.05256805080415	9.01122725542325	9.09275714091985	8.98584193700334	8.74483383749955
gene_1648	9.70217268536555	9.85486838326024	10.18982455888	12.3143000018975	11.4309751725881	11.581200581925	11.427312844135	11.5043224482919	11.1318569606088	11.6816776552097	11.2033480029798	11.0188956211216
gene_1649	6.76818432477693	6.7279204545632	6.90689059560852	7.97154355395077	6.94251450533924	6.82017896241519	6.84549005094438	6.78135971352466	6.95419631038688	7.56224242422107	6.89481776330794	6.76818432477693
gene_1650	6.82017896241519	6.84549005094438	8.43462822763673	8.1395513523988	8.08214904135387	8.12412131182919	7.05528243550119	6.9188632372746	8.27146302790437	8.2240016741981	8.1189410727235	7.98299357469431
gene_1651	9.85953478638265	9.96000193206808	10.2384047393251	13.8937755247016	12.5347892114803	12.9821023069568	12.6059424396254	12.7178905839873	12.0654161346765	11.9344280406268	11.3896313392605	11.1774195379892
gene_1652	7.16992500144231	6.76818432477693	7.44294349584873	8.04439411935845	7.44294349584873	6.93073733756289	7.51569983828404	6.93073733756289	7.77478705960117	7.74146698640115	7.29462074889163	6.84549005094438
gene_1653	6.78135971352466	6.74146698640115	7.82017896241519	7.84549005094438	7.93073733756289	7.65105169117893	6.85798099512757	6.94251450533924	7.64385618977472	8.10852445677817	7.70735913208088	7.4998458870832
gene_1654	6.75488750216347	6.75488750216347	7.84549005094438	8.72109918870719	7.11894107272351	6.94251450533924	6.8073549220576	6.89481776330794	7.88264304936184	7.99435343685886	6.84549005094438	6.8073549220576
gene_1655	8.01122725542325	9.4998458870832	8.66177809777199	9.47370574961941	9.17242750864548	9.06608919045777	8.94544383637791	9.71252700043982	8.83289001416474	8.72109918870719	8.70735913208088	8.49185309632968
gene_1656	8.18487534290828	9.3264294871223	9.3151495622563	9.77478705960117	9.4283601727043	9.3083390301394	9.24317398347295	10.0209799389042	10.075479149488	9.70908381255034	9.71938882094208	9.4858293087019
gene_1657	8.65463602852797	9.1623913287569	9.60362634498619	11.6064052126978	10.5117526537674	10.5961897561444	10.4083297407674	10.6856248397264	10.4157417682901	10.3586512008929	9.7648715907361	9.51569983828404
gene_1658	8.44294349584873	9.59245703726808	9.5018371849023	10.1279943209764	9.70735913208088	9.62935662007961	9.28771237954945	10.0084286220706	9.90538700501813	9.8376279331714	9.64745842645492	9.59245703726808
gene_1659	8.82017896241519	9.56795607541547	9.5018371849023	12.0861362250273	10.8225708309502	11.1516508299734	10.769011321097	11.1247675358225	10.7099453802325	10.6202198255075	9.99293833616581	10.18982455888
gene_1660	9.1006623390052	9.78135971352466	9.7565563225241	12.1611318829843	11.118292233027	11.1842554954053	11.1369911120802	11.2928967554092	10.5362472156881	11.0854724591813	10.3128829552844	10.2807707701306
gene_1661	7.71424551766612	7.54689445988764	8.5274770060604	9.22881869049588	9.15228484230658	9.38370429247405	8.80413102118332	8.4594316186373	8.7176764230664	8.43462822763673	8.7176764230664	8.68299458368168
gene_1662	6.70043971814109	6.68650052718322	6.98868468677217	7.85798099512757	6.94251450533924	6.82017896241519	6.8073549220576	6.7944158663501	6.9188632372746	7.54689445988764	6.83289001416474	6.74146698640115
gene_1663	8.43462822763673	8.50382573799575	9.18982455888002	9.24555270625568	9.06339508128851	9.25738784269265	8.74146698640115	8.99717948093762	8.98584193700334	9.8703647195834	9.54496443278924	9.67065624911844
gene_1664	7.77478705960117	7.89481776330794	8.43045255166553	8.62570884306447	9.31288295528436	8.93957921431469	8.5077946401987	8.4594316186373	8.5660540381711	8.3083390301394	8.5077946401987	8.34429590791582
gene_1665	8.48784003382305	9.1395513523988	9.45738087907254	10.0821490413539	9.9395792143147	9.64385618977473	9.31288295528436	9.5313814605163	9.47167521439204	9.82495874052852	9.4594316186373	9.39016895620018
gene_1666	7.70043971814109	7.99435343685886	8.79116288855502	9.00281501560705	8.68299458368168	8.79116288855502	8.42206476617281	8.62570884306447	8.92777796208234	8.7004397181411	8.41362792902417	8.55842071326867
gene_1667	8.09803208296053	8.4797802640291	8.68999797141945	8.43045255166553	8.39231742277876	8.3264294871223	7.91288933622996	8.49185309632968	8.37937836707126	9.71252700043982	9.16992500144231	9.19721669311005
gene_1668	8.3037807481771	9.1623913287569	9.73470962022584	10.3003525603282	9.65999589242998	9.7515440590891	9.79116288855502	10.4665863377192	10.6465587101545	9.8978454560055	9.8703647195834	9.48179943166575
gene_1669	9.85330955540367	10.0579917227592	9.99435343685886	11.1529185761366	10.1996723448364	10.4199601778479	10.0993478104032	10.243173983473	9.65284497300198	12.0105281058865	11.4398308839814	11.2807707701306
gene_1670	9.51569983828404	9.32418054661874	10.0593444608244	10.5294305541462	10.3060616894283	9.90989308377004	9.9657842846621	9.70563238736141	9.74819284958946	11.1854949242109	10.5980525001616	10.3597495603223
gene_1671	7.7279204545632	7.73470962022584	8.58120058192496	8.90989308377004	8.93663793900257	8.6724253419715	8.74146698640115	8.57742882803575	8.79116288855502	8.64385618977473	8.69348695749933	8.53138146051631
gene_1672	9.78626962764847	9.95419631038687	10.5087851620645	11.7772553151919	11.0914353863236	11.0182001788132	11.2082343583398	11.2911706993219	11.0327345285867	11.4604558963096	11.3668685861671	10.9285183752579
gene_1673	7.02236781302845	7.36632221424582	7.69348695749933	8.76818432477693	8.95419631038688	9.06877827798541	7.75488750216347	8.59991284218713	9.08214904135387	7.43462822763673	7.52356195605701	7.83289001416474
gene_1674	9.00281501560705	9.25502856981873	8.98013957763916	11.270295326472	10.3465137331656	10.1006623390052	10.3094763538411	10.2276159434142	9.63662462054365	10.8826430493618	10.2502984179063	9.94251450533924
gene_1675	8.95419631038688	9.43254190038826	9.45532722030456	12.6829945836817	11.2819300269554	11.8017083589165	11.0195907283579	11.4003457965347	11.0292872269682	11.3060616894283	10.2276159434142	10.1369911120802
gene_1676	11.0728025345442	10.9336906549522	11.6211361132746	13.9358096237511	13.4087277805108	12.959096342282	13.1369911120802	13.6549716040381	13.308481244644	12.9821023069568	12.0947375050481	11.8427431807317
gene_1677	10.4948555844912	10.1774195379892	10.3586512008929	11.4408691676109	10.3162815317462	10.2045711442492	10.3706874068072	10.5555477716471	10.0834793273318	12.5901191741072	11.5468944598876	11.2124963851939
gene_1678	8.83289001416474	9.30606168942834	9.51175265376738	11.9046346216681	10.9600019320681	10.8431359111113	10.8649599151426	11.1228279948077	10.5603328342124	10.7013064619586	10.0375469539622	9.95274124718649
gene_1679	7.58496250072116	8.4594316186373	7.76155123244448	10.5245417150359	9.67771964164101	10.0014081943928	9.62388149001346	9.71080643369935	8.76818432477693	8.32192809488736	8.2045711442492	8.17492568250068
gene_1680	9.19229281447077	9.79766152585376	9.85018683764577	10.5980525001616	10.1369911120802	10.3185428097027	9.84705734609134	10.2491134527137	9.87805091272854	11.0223678130285	10.7202442582876	10.6447575925163
gene_1681	6.70043971814109	6.70043971814109	6.64385618977473	9.51175265376738	6.68650052718322	6.75488750216347	6.6724253419715	6.6582114827518	6.59991284218713	8.64385618977473	6.61470984411521	6.61470984411521
gene_1682	9.6969675262343	10.0512089409148	10.6193029554157	13.7738603739633	12.4709130262749	12.9565576625705	12.4581502480576	12.6261653199045	11.9992953870234	11.7448338374995	11.4008794362822	11.3437409184722
gene_1683	8.38370429247405	7.94836723158468	8.44708322620965	10.4848228942621	9.59245703726808	9.6724253419715	9.82495874052852	9.39231742277876	9.23601419190009	9.58308276750293	8.79116288855502	8.89178370321831
gene_1684	9.29232163280204	9.43671154213721	9.7714894695006	10.8415643477306	9.77807712953536	9.69522829149575	9.981567281903	10.3880172853451	9.98726401207254	11.2801907922169	10.4189067312579	9.87498134765377
gene_1685	9.53915881110803	10.1699250014423	10.5698556083309	11.5343028824546	10.4998458870832	10.8017083589165	10.7321674256634	11.2737955992143	11.0063260785249	10.8486229404293	10.8097681287104	10.3912435894274
gene_1686	7.53138146051631	7.51569983828404	8.62570884306447	7.9188632372746	7.16992500144231	8.06608919045777	7.76155123244448	8.02236781302845	8.89784545600551	7.90689059560852	7.03342300153745	8.13442632022093
gene_1687	7.6724253419715	7.74146698640115	8.51963625284321	8.8703647195834	8.98299357469431	8.8073549220576	8.27612440527424	8.23840473932508	8.36632221424582	8.7648715907361	8.63299519714296	8.53138146051631
gene_1688	7.7944158663501	7.99435343685886	9.22641219278879	9.1623913287569	9.17741953798924	8.8856963733394	8.60733031374961	8.84862294042934	9.51175265376738	8.90989308377004	9.01402047031493	8.83289001416474
gene_1689	7.9188632372746	8.0389189892923	9.08214904135387	9.08214904135387	9.43671154213721	9.11113567023471	8.70390357344466	8.83605035505807	9.38370429247405	8.73809225962049	8.90989308377004	8.75488750216347
gene_1690	8.58120058192496	8.93073733756289	9.5313814605163	12.6637804506831	11.7665289085989	11.8470573460913	11.243173983473	11.3487281542311	10.8431359111113	10.7185328760692	10.1331422124006	10.1736771363034
gene_1691	7.61470984411521	7.96000193206808	8.49585502688717	9.2336196767597	9.52356195605701	8.57364718749332	8.22881869049588	8.59991284218713	8.8008998999203	9.05528243550119	8.93663793900257	8.38801728534514
gene_1692	8.5660540381711	8.96289600533726	9.47167521439204	10.1395513523988	9.57175264350355	9.94982671075911	9.53332973230583	9.87958324961278	9.84705734609134	9.91587937883577	9.6812384117778	9.56033283421244
gene_1693	9.29232163280204	9.9218409370745	10.0901124196643	11.9132634306288	10.8105716347411	10.8772841335232	10.5989829710361	10.8177831217745	10.2033480029798	11.5603328342124	10.8033239190415	11.0552824355012
gene_1694	7.8008998999203	8.78463484555752	8.10328780841202	8.74483383749955	9.05528243550119	8.55842071326867	8.33091687811462	8.97441458980553	8.43462822763673	8.37068740680722	8.51175265376738	8.06069593168755
gene_1695	9.66355810421727	10.3553510964248	10.6438561897747	12.1357092861044	11.118292233027	11.3072008091408	11.4252159032994	11.8860775848731	11.8309112797428	11.7899411283909	11.5072991241228	11.4367115421372
gene_1696	8.02236781302845	9.02513956227851	8.44708322620965	9.47167521439204	9.38370429247405	8.98299357469431	8.73131903102506	9.33985000288462	8.80413102118332	8.92481250360578	8.82017896241519	8.55458885167764
gene_1697	8.64745842645492	8.7004397181411	8.4998458870832	9.90839262077375	9.33091687811462	8.90086680798075	9.93663793900257	9.68650052718322	8.8856963733394	9.8856963733394	9.43045255166553	8.71424551766612
gene_1698	7.6582114827518	8.36632221424582	8.2240016741981	9.25502856981873	8.6147098441152	8.59245703726808	8.46352437327118	8.59618975614441	8.5274770060604	8.83605035505807	8.27612440527424	8.34429590791582
gene_1699	8.93663793900257	9.90989308377004	9.83605035505807	10.7927902943011	10.0821490413539	10.075479149488	9.99293833616581	10.6054795180617	10.5018371849023	10.8281364841941	10.5887146355823	10.5304063370991
gene_1700	9.9395792143147	10.4553272203046	10.5727002264873	12.1895157298002	11.1848753429083	11.3592004851336	11.3955341354623	11.7168194613299	11.4501802471648	11.9184905922923	11.5693809595223	11.4257404243162
gene_1701	13.3855928136014	13.9667757967095	13.754261196514	12.5274770060604	11.5497846679479	12.2149261879424	11.996120363033	12.3080545590666	11.6794800995054	15.0482314167024	14.4212759052906	14.3463059568218
gene_1702	10.6803595235137	11.1959872980285	10.8788172846142	13.7017396386744	12.6770589157119	12.7517532514393	12.7129568216976	12.9806751323224	12.0535865436392	12.7157475428314	12.326710358347	12.0738068471785
gene_1703	8.37937836707126	8.84235034341381	8.55842071326867	11.3179778224071	10.2070143201775	10.2807707701306	9.94104760634058	10.2094533656289	9.28540221886225	10.1861142395416	9.57175264350355	9.35314682549808
gene_1704	8.61102479730735	9.25502856981873	9.34429590791582	11.8344710499842	10.3014961949825	10.7456743240021	10.1885888457073	10.5255208090951	9.94397991434374	11.1554507313121	10.1736771363034	10.1761731491075
gene_1705	7.53915881110803	7.82654848729092	8.29462074889163	8.59991284218713	8.55842071326867	8.33539035469392	8.01122725542325	8.27146302790437	8.5352753766208	8.67948009950545	8.42206476617281	8.29001884693262
gene_1706	7.28540221886225	7.33091687811462	7.95419631038688	8.39660478118186	8.25738784269265	8.18982455888002	7.94836723158468	8.16992500144231	8.08746284125034	8.16490692667569	7.96000193206808	7.8073549220576
gene_1707	9.85174904141606	10.4542992936199	10.5545888516776	12.3979419719726	11.3701424794954	11.6847486204216	11.6289011520282	11.8841705191084	11.6706562491184	11.9708249013626	11.6523968614777	11.6452080827747
gene_1708	9.98441845880114	10.2934716488381	10.3553510964248	13.2419831496943	12.146250445886	12.4429434958487	12.1263818305426	12.2535520626375	11.7760217152528	12.0220209696464	11.2679570844028	11.1440208692669
gene_1709	12.5377037479076	13.0766486087943	13.4557125040673	12.6488069497258	12.3742244261237	11.3890935219045	11.9797824307031	12.8303171298102	12.2954819736954	14.0677704574478	14.1000052244227	12.8107724413447
gene_1710	8.21431912080077	8.33985000288462	9.25266543245025	9.29691620687929	8.82336724004624	8.5660540381711	8.40514146313634	8.44708322620965	8.72451385311995	10.2252074369435	9.94544383637791	9.2167458581953
gene_1711	8.467605550083	8.7944158663501	9.27379559921427	9.93663793900257	8.83289001416474	9.26912667914942	8.85798099512757	9.18487534290828	9.28540221886225	10.3072008091408	9.49185309632968	9.56795607541547
gene_1712	9.7515440590891	10.3520434257954	10.7439928610602	11.7899411283909	11.0498485494506	10.9158793788358	10.8121773055144	11.5201275503249	11.3509391815464	11.5343028824546	11.007027266894	10.7406240444894
gene_1713	7.62935662007961	8.47167521439204	8.17990909001493	9.58683978796183	8.93957921431469	9.2667865406949	8.73470962022584	8.96000193206808	8.53915881110803	8.64745842645492	8.2240016741981	8.37068740680722
gene_1714	7.876516946565	8.33985000288462	8.6147098441152	9.4898479604393	8.70390357344466	8.84549005094438	8.73809225962049	9.11113567023471	8.876516946565	9.38586240064146	8.56224242422107	8.79766152585376
gene_1715	10.2585660338899	10.7439928610602	10.5147140541385	12.9314762338868	12.1225044843139	11.677719641641	11.891403996665	12.2419831496943	11.526988205432	12.3542493819452	11.9236988832951	11.3003525603282
gene_1716	8.29920801838728	9.12670447284319	9.14465824283188	9.45121111183233	8.7279204545632	9.22641219278879	8.89481776330794	9.39660478118186	9.01959072835788	9.43462822763672	9.0741414627525	9.11374216604919
gene_1717	10.1935253605012	10.5018371849023	10.7731392067197	12.3295160672065	11.5053153561362	11.7034710460719	11.4807902010958	11.6843103111243	11.3426302986784	12.158294103604	11.5943246039248	11.4706588740606
gene_1718	10.2900188469326	10.429406741514	10.2807707701306	13.2137117981057	11.9639797878153	12.3384578431308	11.9541963103869	12.0279059965699	11.298062567719	12.4312364120711	11.5750664645787	11.4062050054189
gene_1719	9.29691620687929	9.59991284218713	9.9614496943982	11.3009244909763	10.3219280948874	10.5774288280357	10.3476213685681	10.7338627196785	10.1984450414524	11.3454052467178	10.5924570372681	10.6537407787066
gene_1720	8.10328780841202	8.3037807481771	9.1623913287569	10.1972166931101	9.79766152585376	10.2021238238305	9.62935662007961	9.70390357344466	9.75488750216347	9.25029841790633	8.83605035505807	9.02513956227851
gene_1721	8.66177809777199	8.72109918870719	9.2644426002266	9.71938882094208	9.4757334309664	9.10590850857116	9.29001884693262	9.51175265376738	9.41151098801207	9.4093909361377	9.22641219278879	8.67948009950545
gene_1722	8.17990909001493	8.60362634498619	8.39660478118186	9.6147098441152	9.26209484537018	9.283088353024	8.62935662007961	8.84235034341381	8.36632221424582	9.86727873970966	9.02513956227851	9.27844945822048
gene_1723	9.6969675262343	10.4665863377192	10.7142455176661	11.2155329997457	10.6193029554157	10.5689061545021	10.5565060546719	10.8153832958135	10.6447575925163	11.5651020783603	11.3853231761759	11.1440208692669
gene_1724	7.33985000288462	7.90086680798075	8.43045255166553	8.90689059560852	9.09803208296053	8.82017896241519	8.17492568250068	8.5274770060604	8.47167521439204	8.31288295528436	8.44708322620965	8.04984854945056
gene_1725	10.3717766443379	10.8856963733394	10.8703647195834	13.804736051614	12.5767205250802	12.5201275503249	12.2963426846929	12.7538435083116	12.0731373831104	12.5651020783603	12.017852331906	11.7082217300384
gene_1726	8.63299519714296	9.26912667914942	9.45738087907254	10.4398308839814	9.63299519714296	9.9614496943982	9.5313814605163	9.99859042974533	9.65463602852797	10.729620743553	9.99859042974533	10.0430272835945
gene_1727	7.51569983828404	8.09803208296053	8.4093909361377	8.94544383637791	8.7714894695006	8.64385618977473	8.13442632022093	8.4998458870832	8.52356195605701	9.12928301694497	8.82017896241519	8.60733031374961
gene_1728	7.84549005094438	8.68650052718322	9.4998458870832	9.80251636512122	9.98441845880114	9.2807707701306	9.11634396123747	9.62935662007961	9.95128471496697	9.48784003382305	9.77643303244473	9.3264294871223
gene_1729	8.20945336562895	8.3083390301394	8.92184093707449	9.60917873814198	9.36632221424582	9.17741953798924	8.90388184573618	8.79766152585376	8.63662462054365	9.8008998999203	9.25738784269265	9.4157417682901
gene_1730	10.6952282914958	10.9679467058127	10.6803595235137	11.9971794809376	11.0505289055306	11.2455527062557	10.951284714967	11.0244471240406	10.2888660741658	12.791366414695	12.0213270326244	11.8618623400592
gene_1731	9.78790255939143	10.0714623625566	10.0620461377205	13.3355299275708	12.4080643199147	12.5330863421676	12.1711767976518	12.3278332967503	11.4737057496194	11.7490313820402	10.9765641234153	10.9248125036058
gene_1732	10.8328900141647	12.1563991448716	12.6094096247618	13.2638560195961	12.9879745242962	12.7321674256634	12.8366421490258	13.6904345563951	13.5662919300079	12.844117269588	13.2179576978641	12.6266216523584
gene_1733	9.90689059560852	10.2021238238305	9.7565563225241	10.9061389961954	10.0443941193585	10.1006623390052	10.0375469539622	10.0940776856719	9.11634396123747	11.9102679558108	10.8872206154684	11.0168082876866
gene_1734	9.86573327085176	10.7473538294781	10.0980320829605	11.5313814605163	10.7270695580237	10.3966047811819	11.1916761463524	11.7652860987237	11.4640351521899	11.9654235658101	11.894059846274	11.3072008091408
gene_1735	8.31288295528436	9.1623913287569	9.48179943166575	10.6653359171852	9.74986942739684	9.9233274854192	9.89481776330794	10.5352753766208	10.5545888516776	10.410451351504	10.1318569606088	10.0821490413539
gene_1736	7.78790255939143	8.74146698640115	8.50382573799575	9.79279029430106	9.66711154207503	9.4199601778479	8.98868468677217	9.58120058192496	9.14974711950468	8.8073549220576	8.8073549220576	8.51175265376738
gene_1737	11.486835021563	12.0143692422351	11.5449644327892	13.7621743819931	12.2807707701306	12.9100805319664	12.5584207132687	12.8527245604477	11.7077904955288	13.5784906308696	12.7876985439713	12.8002932582234
gene_1738	8.78790255939143	9.25266543245025	9.07948478382682	10.9879745242962	10.1318569606088	10.3476213685681	9.78135971352466	10.1382718001722	9.36632221424582	10.5028318040667	9.65642486327778	9.84705734609134
gene_1739	10.120237877342	10.567005370247	10.6183855022586	13.6978363579624	12.7782825099957	13.0001760994864	12.7605120513573	13.1027958967038	12.2556187498396	11.8109732200022	11.4506957715729	11.1680452682241
gene_1740	11.0327345285867	11.3353903546939	11.3026389237876	12.2497060569697	11.1916761463524	11.4853261892405	11.4993476328766	11.6416002158344	10.8454900509444	12.7648715907361	12.0774833568595	12.1938333325465
gene_1741	9.82017896241519	10.0223678130285	10.0223678130285	11.4014128787142	10.0457596613827	10.880348808156	10.2094533656289	10.3331553503106	9.60177078840771	11.9285183752579	11.1344263202209	11.319672120947
gene_1742	9.45327063401062	10.5097750043269	10.468624042918	12.7488217946147	11.6724253419715	12.0907740546408	11.8261512148002	12.3556263936379	11.8944388545623	11.6759570329417	11.6160893135821	11.3392933001801
gene_1743	10.4367115421372	10.5555477716471	10.9665054519057	12.5802585674998	11.3630396302565	11.3548003443506	11.8332854355845	12.0351427478859	11.3608470841797	12.5653401272085	11.7490313820402	11.7228075311695
gene_1744	10.0821490413539	10.1059085085712	10.3264294871223	13.7022809267312	12.3244618559773	12.9885071789232	12.6719832720919	12.6675551070411	11.8458820343841	12.2638560195961	11.1811522568656	11.5459297690855
gene_1745	11.1091777033553	12.1459321458205	12.6008421143873	13.4948555844912	12.763004829586	12.8008998999203	12.7901448269498	13.7679775016039	13.3209415403346	12.9132634306288	12.9474543067672	12.4943556035328
gene_1746	10.0028150156071	10.3847837500934	9.91587937883577	11.7866780338907	10.6812384117778	11.2282174422934	10.8233672400462	10.8618623400592	9.97727992349992	12.1808415655667	11.3314768218596	11.116993677547
gene_1747	9.9395792143147	9.8281364841941	10.6501542136751	12.1978309980122	11.1811522568656	11.526988205432	11.2854022188622	11.257977058564	11.0980320829605	11.8959538928122	11.4014128787142	11.211888294546
gene_1748	9.69174351917128	9.57553924683453	10.2585660338899	11.9654235658101	10.8948177633079	11.4130989849153	11.0292872269682	10.7380922596205	10.5176693881338	11.7402023887679	11.0457596613827	11.1686721181322
gene_1749	7.83920378809694	8.83289001416474	8.7515440590891	9.36413465500805	9.15734693536284	8.89784545600551	8.76155123244448	9.3264294871223	8.93663793900257	9.27844945822048	8.93369065495224	8.83289001416474
gene_1750	9.6183855022586	10.6908710092923	10.3553510964248	11.8105716347411	10.9915218460757	11.2306209331299	10.652844973002	11.2934716488381	10.5137275959524	11.5783726913608	11.0182001788132	11.1503819688178
gene_1751	10.2240016741981	11.1649069266757	10.91288933623	12.4658214556438	11.9744145898055	11.7435721889356	11.4594316186373	12.1950645637208	11.2390017577656	12.1861142395416	11.8986013874039	11.3370643386847
gene_1752	12.7157475428314	13.2039597032395	13.6526209346382	13.9236988832951	13.4726908392428	13.1590829357309	13.7161764058074	14.2532565797812	13.6388883822523	14.2285180977162	14.2599638873753	13.8261512148002
gene_1753	9.72451385311995	9.90839262077375	10.075479149488	11.4220647661728	10.6591039634737	10.8462739113499	10.6293566200796	10.9381093262192	10.753216749179	11.6591039634737	10.8734441125154	11.0265234425198
gene_1754	8.37503943134692	8.72109918870719	9.01122725542325	10.9218409370745	9.84077792359505	10.3026389237876	9.82654848729092	10.0901124196643	9.49785183695112	10.0084286220706	9.4178525148859	9.4757334309664
gene_1755	11.0573148777827	11.2900188469326	11.6031626795344	13.8351622086934	13.0208063607243	13.3947306294316	12.9417812422785	13.360984215974	12.6490315811067	12.9989429514431	12.4724370000513	12.5548286414299
gene_1756	9.2644426002266	9.55842071326867	9.81378119121704	12.4351493383669	11.4742129371939	11.6812384117778	11.4434616122274	11.5206186805563	10.9395792143147	11.2131042196419	10.7598881832218	10.843921051289
gene_1757	7.60733031374961	7.98868468677217	8.8610869059954	9.1623913287569	8.81698362325538	8.876516946565	8.75488750216347	8.96000193206808	9.01402047031493	8.85798099512757	8.41362792902417	8.58871463558227
gene_1758	7.48381577726426	7.84549005094438	8.53138146051631	8.8703647195834	8.51569983828404	8.6183855022586	8.44708322620965	8.76818432477693	8.73131903102506	8.57742882803575	8.24317398347295	8.35314682549808
gene_1759	8.5077946401987	9.56795607541547	9.60547951806167	10.5641494899857	10.3685064615077	9.7515440590891	9.95419631038687	10.7321674256634	10.4314976042581	10.1935253605012	10.4019461239765	9.981567281903
gene_1760	7.36632221424582	7.96578428466209	8.53915881110803	8.84235034341381	8.80413102118332	8.96578428466209	8.56224242422107	8.93073733756289	8.7944158663501	8.73809225962049	8.47167521439204	8.59245703726808
gene_1761	8.18982455888002	8.64745842645492	9.09803208296053	9.67065624911844	9.08214904135387	9.34651373316563	9.19721669311005	9.73978060977326	9.35974956032233	9.6147098441152	9.12412131182919	9.19721669311005
gene_1762	8.02790599656988	8.29462074889163	9.02513956227851	9.04439411935845	8.59245703726808	8.7176764230664	8.55842071326867	8.82336724004624	8.93073733756289	9.71252700043982	8.75822321472672	9.1318569606088
gene_1763	8.15987133677839	8.4262647547021	9.29001884693262	9.63117705570398	8.80413102118332	9.18487534290828	9.09803208296053	9.24079133216196	9.2644426002266	9.96289600533726	9.33985000288462	9.40726776424473
gene_1764	8.44708322620965	9.05528243550119	9	9.19475685442225	8.69696752623429	8.62570884306447	8.71080643369935	9.00281501560705	8.77478705960117	10.6474584264549	10.0566377151132	9.43045255166553
gene_1765	7.39231742277876	7.74146698640115	8.5660540381711	8.68999797141945	8.53915881110803	8.59245703726808	8.12412131182919	8.68999797141945	8.7279204545632	8.62205181945638	8.29462074889163	8.4757334309664
gene_1766	8.03342300153745	7.97727992349992	8.70390357344466	10.2203783276952	9.20945336562895	9.53915881110803	9.45738087907254	9.33985000288462	9.00562454919388	9.64024493622235	8.95128471496697	9.23122118071119
gene_1767	8.07681559705083	7.83920378809694	8.70735913208088	8.87344411251538	8.51963625284321	8.92184093707449	8.5274770060604	8.64385618977473	8.79766152585376	9.4262647547021	8.74146698640115	8.95710204156229
gene_1768	7.4262647547021	8.58120058192496	8.58871463558227	8.89481776330794	8.65105169117893	8.43462822763673	8.45532722030456	9.1318569606088	8.68299458368168	8.69348695749933	8.26209484537018	8.35755200461808
gene_1769	9.02513956227851	9.33985000288462	9.56224242422107	11.0986900966736	10.240791332162	10.0539258815311	10.129283016945	10.2203783276952	9.69522829149575	10.7788984760084	10.1972166931101	9.8281364841941
gene_1770	7.97727992349992	8.17492568250068	8.33091687811462	8.43462822763673	7.8703647195834	8.10328780841202	7.97727992349992	8.17492568250068	8.1548181090521	9.75822321472672	9.08480838780436	8.94251450533924
gene_1771	9.9469062744564	9.76652890859886	9.43045255166553	11.5915223465707	10.4220647661728	10.6510516911789	10.632995197143	10.5352753766208	9.64205169292798	11.9851303734669	10.9665054519057	10.753216749179
gene_1772	9.94104760634058	9.36194377373524	10.0126245388651	12.7004397181411	11.7313190310251	12.1231514327736	11.6073303137496	11.8161836814323	11.0980320829605	12.1341054004018	10.6238814900135	11.1711767976518
gene_1773	7.85174904141606	8.13442632022093	8.31741261376487	9.78953364497036	8.73131903102506	9.04439411935845	9.02790599656988	9.01680828768655	8.62205181945638	9.57175264350355	8.8610869059954	8.88874324889826
gene_1774	11.0539258815311	11.1446582428319	11.6174674652942	11.6082548219779	10.791162888555	10.7082217300384	10.9844184588011	11.3912435894274	10.813781191217	12.7854524681585	12.1617617433047	12.109504215757
gene_1775	8.53915881110803	8.53915881110803	9.27612440527424	10.2082343583398	9.43879185257826	9.57742882803575	9.38154295118458	9.46352437327118	9.34207466799914	10.2900188469326	9.6812384117778	9.56795607541547
gene_1776	9.13442632022093	9.71596199025515	10.3998119593257	10.940313597146	9.88417051910844	10.3208005488816	10.2597432636908	10.7557221536423	10.6891244049133	10.8695938432408	10.4470832262097	10.4304525516655
gene_1777	11.3009244909763	11.2064039139738	11.2221911384563	12.6377569454121	11.9225844027137	11.8742129348309	12.12153351734	12.4299297413533	11.3009244909763	12.8429395592851	12.3550757466691	12.1078709142796
gene_1778	8.2667865406949	8.2807707701306	8.86418614465428	9.60733031374961	8.4178525148859	8.88264304936184	8.82972273508606	9.04439411935845	9.20945336562895	9.80896417491926	8.90989308377004	9.0741414627525
gene_1779	9.958552715431	9.88417051910844	10.4501802471648	11.2473341780287	10.3106127816595	10.4797802640291	10.5698556083309	10.6891244049133	10.539158811108	11.894059846274	11.1935253605012	11.0077281146323
gene_1780	10.5343028824546	10.9373738201921	11.0251395622785	13.7496599616918	12.7770497884388	13.0121007161516	12.7328033943935	13.176640671134	12.5213550625583	12.4782640315817	11.8093662078161	11.7108064336994
gene_1781	7.12928301694497	7.28540221886225	7.59991284218713	8.13442632022093	7.4998458870832	7.83289001416474	7.67948009950545	7.73470962022584	7.66533591718518	8.22881869049588	7.76818432477693	7.8703647195834
gene_1782	7.01122725542325	7.02236781302845	7.4262647547021	7.77478705960117	7.38370429247405	7.32192809488736	7.40087943628218	7.4757334309664	7.4262647547021	7.94836723158468	7.45121111183233	7.62935662007961
gene_1783	10.0498485494506	10.2854022188622	10.2312211807112	11.0195907283579	9.68650052718322	10.5802585674998	9.99859042974533	10.2360141919001	9.7004397181411	12.2249060907198	11.1811522568656	11.3788367132106
gene_1784	7.11894107272351	7.15987133677839	7.49185309632967	7.88264304936184	7.4998458870832	7.53138146051631	7.45121111183233	7.48381577726426	7.4178525148859	8.52356195605701	7.88874324889826	8.1548181090521
gene_1785	8.39660478118186	8.62935662007961	8.88874324889826	10.5507467853832	9.08214904135387	9.76818432477693	9.70563238736141	9.70563238736141	8.92184093707449	10.240791332162	9.2045711442492	10.1137421660492
gene_1786	9.20212382383046	9.403012023575	10.1922928144708	12.199365616858	10.7313190310251	11.539643506238	11.0613711926598	11.3387363825739	11.0986900966736	11.4563544151083	10.8225708309502	11.0443941193585
gene_1787	7.21916852046216	7.36632221424582	7.59991284218713	7.88264304936184	7.4262647547021	7.467605550083	7.35755200461808	7.8008998999203	7.65105169117893	8.4797802640291	7.7279204545632	7.78790255939143
gene_1788	7.57742882803575	8.04439411935845	8.86418614465428	9.20212382383046	8.36194377373524	8.51963625284321	8.48381577726426	8.76818432477693	8.57742882803575	8.79116288855502	8.68999797141945	8.5352753766208
gene_1789	9.45532722030456	9.49585502688717	9.84705734609134	11.9869086246977	11.0654161346765	10.981567281903	10.9872640120725	11.3020676725265	10.5783726913608	11.3481748675356	10.3060616894283	10.4726908392428
gene_1790	7.32192809488736	7.53138146051631	7.78135971352466	9.07681559705083	7.8703647195834	8.64385618977473	8.31288295528436	8.37503943134692	7.92481250360578	8.7279204545632	7.93663793900257	8.49185309632968
gene_1791	9.30149619498255	9.68650052718322	9.61102479730735	12.8478403556307	11.7793089739599	12.1049263038078	11.7189609119842	12.1532353386894	11.1221809012598	11.4833119549994	10.6573184495813	10.9106427304696
gene_1792	9.6275338844728	9.9233274854192	9.98441845880114	11.9210970881068	10.393390457444	11.4553272203046	10.7764330324447	11.2772874001304	10.3564519702218	11.7448338374995	10.6856248397264	11.3912435894274
gene_1793	11.9068905956085	12.4325419003883	12.6094096247618	13.6354914062517	13.0072025107497	12.5736471874933	13.4446266942027	13.8587580999354	12.963618617444	13.1996723448364	13.0864679934641	12.859146495426
gene_1794	7.20945336562895	7.62935662007961	7.86418614465428	7.51569983828404	7.70735913208088	8.05528243550119	7.54689445988764	7.89481776330794	7.8703647195834	7.56224242422107	7.8008998999203	7.62935662007961
gene_1795	7.31288295528436	7.70043971814109	7.78790255939143	7.70043971814109	7.77478705960117	8.25266543245025	7.60733031374961	7.8073549220576	7.8008998999203	7.73470962022584	7.78135971352466	7.83289001416474
gene_1796	6.62935662007961	6.58496250072116	6.62935662007961	6.55458885167764	6.62935662007961	6.58496250072116	6.62935662007961	6.61470984411521	6.6724253419715	6.6582114827518	6.6724253419715	6.62935662007961
gene_1797	6.61470984411521	6.6724253419715	6.68650052718322	6.6582114827518	6.58496250072116	6.70043971814109	6.6582114827518	6.64385618977473	6.61470984411521	6.64385618977473	6.6582114827518	6.64385618977473
gene_1798	6.64385618977473	6.68650052718322	6.76818432477693	6.6582114827518	6.6724253419715	6.70043971814109	6.62935662007961	6.6582114827518	6.6582114827518	6.62935662007961	6.62935662007961	6.6724253419715
gene_1799	6.58496250072116	6.62935662007961	6.56985560833095	6.59991284218713	6.58496250072116	6.71424551766612	6.64385618977473	6.64385618977473	6.64385618977473	6.59991284218713	6.59991284218713	6.6582114827518
gene_1800	6.6582114827518	6.6582114827518	6.59991284218713	6.6724253419715	6.6724253419715	6.55458885167764	6.64385618977473	6.62935662007961	6.64385618977473	6.61470984411521	6.61470984411521	6.6582114827518
gene_1801	6.68650052718322	6.68650052718322	6.61470984411521	6.61470984411521	6.62935662007961	6.5077946401987	6.64385618977473	6.62935662007961	6.62935662007961	6.59991284218713	6.76818432477693	6.6582114827518
gene_1802	6.6582114827518	6.6582114827518	6.59991284218713	6.68650052718322	6.64385618977473	6.53915881110803	6.6582114827518	6.6582114827518	6.70043971814109	6.61470984411521	6.6724253419715	6.64385618977473
gene_1803	6.62935662007961	6.62935662007961	6.56985560833095	6.62935662007961	6.52356195605701	6.64385618977473	6.64385618977473	6.6582114827518	6.6582114827518	6.64385618977473	6.6582114827518	6.62935662007961
gene_1804	6.58496250072116	6.71424551766612	6.61470984411521	6.70043971814109	6.61470984411521	6.53915881110803	6.62935662007961	6.6724253419715	6.59991284218713	6.62935662007961	6.61470984411521	6.61470984411521
gene_1805	6.6724253419715	6.64385618977473	6.71424551766612	6.59991284218713	6.74146698640115	6.7279204545632	6.6582114827518	6.6582114827518	6.6582114827518	6.6582114827518	6.62935662007961	6.59991284218713
gene_1806	11.7984718011016	12.2203783276952	11.8853150610494	14.9852193381042	14.3539049235617	13.758535542718	14.0014081943928	14.4667137786487	13.2806257975092	13.4464371758469	13.302924464618	12.3931222735895
gene_1807	12.424953571261	12.9747730678893	12.670877504397	13.3664588266261	13.0031665066652	12.3213644320394	12.9518310868882	13.1611318829843	12.3915121227071	13.9411393312375	13.5627194270493	12.9639797878153
gene_1808	11.6266216523584	11.8795832496128	12.775404519504	13.3299364533124	13.0346270391973	12.8881724496659	12.9168124977098	13.3541116084608	13.4806639976193	13.0180262658432	13.1899789486325	12.5543490220634
gene_1809	11.0354864512922	11.0960562391809	11.7598881832218	12.3782948559119	12.3492812288175	11.9443460341378	12.3679607096416	12.4491486453754	12.5289424150649	12.0382331347318	12.4963544885646	11.8141818841903
gene_1810	11.5082899861403	11.8497960222456	11.4099212412497	13.8590494063556	13.1003338191265	12.7249401184624	12.7473538294781	13.166320025267	12.0542651396258	13.2465921654418	12.7780771295354	12.1595560280588
gene_1811	11.8423503434138	11.876133200043	11.654636028528	14.142984536274	13.4464371758469	13.063563610585	13.0935826230279	13.2563561355142	12.4278366034585	13.3834343018228	13.0517187571781	12.0392617943411
gene_1812	9.56224242422107	8.98013957763916	9.88722061546838	10.3320365483617	10.2934716488381	9.88417051910844	10.270295326472	9.87190523765919	10.2191685204622	10.0768155970508	9.9915218460757	9.52943055414615
gene_1813	13.929905626598	14.0867996856235	14.1616043040028	14.9303215420154	14.899215290149	14.165613648985	14.7275482490774	15.2763061850314	14.6729225087242	14.9187700850524	15.1723103005395	14.2505945071923
gene_1814	9.63481105017172	9.17492568250068	9.63117705570398	10.3353903546939	10.567005370247	9.72280753116955	10.129283016945	9.87498134765377	10.2300204357056	10.7125270004398	10.6447575925163	9.87958324961278
gene_1815	11.9534689622288	11.998237821888	11.9954138522252	13.1446582428319	12.804736051614	12.1009907840928	12.4807902010958	12.4663314220828	11.9487322398196	13.574475268799	13.3847837500934	12.4578938373147
gene_1816	15.7992816215219	15.9046346216682	15.1551344548578	9.39231742277876	9.9686667931952	9.40726776424473	9.29001884693262	9.27379559921427	9.25974326369078	15.7140039748398	15.8847667480052	14.8582724584858
gene_1817	10.0443941193585	10.1586096882145	10.7573900093666	11.4670960339057	11.1724275086455	10.4817994316658	11.5555477716471	11.5362472156881	11.9392118826664	11.9668659003875	12.0420013062791	11.539158811108
gene_1818	10.4262647547021	10.0168082876866	10.2679570844028	10.6054795180617	10.6073303137496	10.2585660338899	10.4008794362822	10.3728650601126	10.4220647661728	11.5107641679179	11.4943556035328	10.6156296369681
gene_1819	9.7648715907361	9.29691620687929	9.95419631038687	9.56985560833095	9.82654848729092	9.37286506011259	9.76818432477693	9.63299519714296	10.2514824106202	10.7397806097733	10.6284455401372	9.85174904141606
gene_1820	11.1548181090521	11.1861142395416	11.7834075421735	12.3974072443754	12.171802288683	11.4199601778479	12.0461008450288	12.1382718001722	11.9614496943982	12.2470374187886	12.4555840875786	11.5994479815287
gene_1821	9.76983784362944	9.62205181945638	11.1065629404449	11.0761475280225	11.1598713367784	10.9136374280491	11.1465686757408	11.1567151442247	11.7494504655699	10.8097681287104	11.1497471195047	10.515699838284
gene_1822	10.3037807481771	10.4737057496194	10.3663222142458	12.8792003179474	12.3037807481771	11.9494619793602	12.2384047393251	12.1108095268987	11.5579422867874	11.8860775848731	11.7026056021102	11.116993677547
gene_1823	9.616548843779	9.49785183695112	9.90538700501813	10.7984718011016	10.7176764230664	10.1305705628054	10.3685064615077	10.2679570844028	10.129283016945	11.1254134704833	10.7681843247769	10.2632692003727
gene_1824	10.0306671362469	9.6202198255075	10.4178525148859	11.0887882387169	11.1854949242109	10.3376219019925	10.7731392067197	10.7984718011016	10.8041310211833	10.9218409370745	11.2215871212648	10.103287808412
gene_1825	9.17990909001493	10.3630396302565	10.9425145053392	11.360298426618	10.9068905956085	10.1823943534045	11.5206186805563	11.728345714711	12.2375087481727	11.5186531556734	11.8201789624152	11.3815429511846
gene_1826	8.97154355395077	8.87344411251538	9.27146302790437	9.44914864537544	9.82017896241519	9.25266543245025	8.95710204156229	8.83605035505807	9.2240016741981	10.515699838284	9.981567281903	9.49785183695112
gene_1827	10.5887146355823	10.6220518194564	11.2801907922169	11.3454052467178	11.495355392236	10.7125270004398	11.0834793273318	11.418379719365	11.2836671674915	11.4614794472862	11.634357301138	10.8105716347411
gene_1828	10.4737057496194	10.590587049915	10.4167975276061	12.3069161135225	11.6492561775173	11.1039434298916	11.471675214392	11.7064960180612	10.977995368613	12.3613955331659	11.6206780421354	11.1234747982441
gene_1829	12.2431739834729	12.4747199465265	13.2265627165555	13.8745011376034	13.6289011520282	13.2146226863023	13.4777582664439	13.8844567397305	13.9237917178269	13.4265268484517	13.7315311764619	12.9414144709429
gene_1830	10.0768155970508	10.0416591516372	10.1947568544222	11.3842441222431	10.7846348455575	10.1548181090521	10.5459297690855	10.6017707884077	10.3608470841797	11.6501542136751	10.940313597146	10.3998119593257
gene_1831	10.8811139606751	11.4619909505856	11.554109152574	12.5816713585781	12.1003338191265	11.257977058564	12.2327207079649	12.3314768218596	12.2404932238768	12.706064267335	12.7416776449459	11.9370059265166
gene_1832	12.6750749203854	12.8125784441354	13.0176783769964	13.4333246267159	12.871135184243	12.424691191513	12.763004829586	12.843921051289	12.2535520626375	14.3149372190633	13.892163309862	13.300781529569
gene_1833	11.6183855022586	11.632995197143	11.5410966153495	13.18146288127	12.2511865035243	11.8540891798706	12.0741414627525	12.1195896207411	11.4067364826917	13.2467405984931	12.5444815223108	11.9776376904059
gene_1834	12.0202855008446	12.1510165388922	12.3556263936379	13.6863910953145	13.4004792249779	12.9175585585104	13.1124395067816	13.4491486453754	12.7747870596012	13.5979361490957	13.399277924509	12.7582232147267
gene_1835	9.93369065495224	9.97010589061218	10.5147140541385	11.5689061545021	11.0532471259124	10.6483575820097	10.9693865213423	10.9600019320681	10.6193029554157	11.1674181458317	10.7665289085989	10.4625022725973
gene_1836	10.8185821774809	10.6320864128352	11.1072170755914	13.1387517652582	12.6199906626064	11.8745971924016	12.7023891599763	12.4681148863781	12.3755825124905	12.5398857927515	12.5533893047216	11.8213753923725
gene_1837	11.9790678714805	12.0637321201969	12.0660891904578	13.5597355686105	13.2206806210522	12.3148664310532	12.7435721889356	12.8031220729354	12.2285180977162	13.5452058274256	13.326710358347	12.3545248894494
gene_1838	10.8887432488983	10.8948177633079	11.3185428097027	13.2274655295017	12.6490315811067	11.5357613779867	12.7858611057596	12.5572243494544	12.4993476328766	12.7611356498286	12.7881065459652	11.7685978821944
gene_1839	11.7460943837055	11.4393114618188	11.4393114618188	13.6098712871788	13.3639978223584	12.4117757755765	12.9333218207329	12.7023891599763	12.0467829703564	12.9458095849008	13.0925919878041	11.6325408765469
gene_1840	11.297489501161	11.3286749273279	11.5274770060604	12.4367115421372	12.2963426846929	11.1395513523988	11.9729797860663	11.8959538928122	11.3624918060461	12.8043327261876	12.6682201988889	11.5502658068687
gene_1841	8.4797802640291	8.3037807481771	8.93957921431469	9.3685064615077	9.64024493622235	9.1318569606088	9.23122118071119	9.11374216604919	9.59058704991503	9.211888294546	9.33315535031062	8.8610869059954
gene_1842	13.9733386208004	13.8159836266527	14.1356291341534	12.9924073153485	13.2588604314098	12.2544381482673	13.7453591989419	13.8911191511527	13.1652210682209	14.7119895437258	15.245589842697	14.0171563863831
gene_1843	9.01402047031493	8.79116288855502	9.49585502688717	10.4387918525783	10.1761731491075	9.82654848729092	9.9614496943982	9.78790255939143	10.0768155970508	10.3037807481771	10.2324209271761	9.7431513941125
gene_1844	12.3165643853969	12.6910891862365	13.0019359131236	13.695663296788	13.117480772833	12.7460943837055	13.1023038172126	13.3568645814189	12.4817994316658	13.9790678714805	13.5794338000073	13.3747678140928
gene_1845	11.5731737846865	11.4450148458684	11.586370695114	11.3531468254981	10.8917837032183	10.5097750043269	11.0867996856235	11.1389117181427	10.4757334309664	13.0457596613827	12.7858611057596	12.030322282644
gene_1846	9.8811139606751	9.73131903102506	10.0593444608244	11.5255208090951	10.4594316186373	10.3542493819452	10.4408691676109	10.4252159032994	10.3782948559119	11.8165837077876	11.0907740546408	10.5449644327892
gene_1847	9.5274770060604	9.34429590791582	10.5507467853832	11.1350679457778	10.6082548219779	10.5018371849023	10.5264992391366	10.4304525516655	11.036860446673	10.7073591320809	10.5593770905267	10.2691266791494
gene_1848	9.0741414627525	8.7944158663501	9.1006623390052	9.94397991434374	9.80896417491926	9.7004397181411	9.89481776330794	9.70735913208088	9.53915881110803	9.56033283421244	9.6812384117778	9.44086916761087
gene_1849	8.65463602852797	8.71424551766612	9.0741414627525	9.96722625883599	9.9307373375629	9.43671154213721	9.70217268536555	9.57931593758	9.6147098441152	9.67065624911844	9.6183855022586	9.18239435340453
gene_1850	10.9715435539508	11.8614746751258	12.2570931444911	13.4254781876453	13.027042055565	12.3755825124905	13.1150436501617	13.499223042433	13.3996784691529	12.7702509273949	13.1468868354159	12.4483744596628
gene_1851	10.654636028528	10.6724253419715	10.8970891283128	12.0576533399639	11.3966047811819	10.8525295094042	11.794009645021	11.6750749203854	11.6096404744368	12.4307138857919	11.9978851278291	11.4604558963096
gene_1852	9.43671154213721	9.5077946401987	9.84392105128904	12.1702380523367	11.5077946401987	11.3123157466901	11.3179778224071	11.1699250014423	10.8795832496128	11.2532565797812	10.7739633684336	10.4777582664439
gene_1853	9.958552715431	9.87958324961278	10.2761244052742	11.5565060546719	10.9744145898055	10.742309436084	10.8241632097442	10.9121408562957	10.8257538328831	11.4470832262097	10.8978454560055	10.6501542136751
gene_1854	8.1189410727235	7.78135971352466	8.84862294042934	11.1830150008828	10.9808536063797	10.3320365483617	10.311748315005	10.1522848423066	9.85330955540367	9.403012023575	9.25266543245025	8.74819284958946
gene_1855	9.7364019313183	9.8703647195834	10.5420645422834	11.7817695118631	11.6452080827747	10.9751314569213	11.3470676571659	11.5859014496908	11.4460494067166	10.9708249013626	11.4838157772643	10.5612879451648
gene_1856	8.13442632022093	7.97727992349992	8.57364718749332	8.65463602852797	8.97727992349992	8.57364718749332	8.69696752623429	8.44294349584873	8.87344411251538	8.92777796208234	9.03342300153745	8.53915881110803
gene_1857	8.60362634498619	7.70043971814109	8.62935662007961	8.94836723158468	9.10328780841202	8.66888498426625	9.03342300153745	8.57742882803575	8.94544383637791	8.7944158663501	8.81378119121704	8.31288295528436
gene_1858	8.91288933622996	9.24792751344359	9.78626962764847	11.0573148777827	10.8703647195834	10.2082343583398	10.8986013874039	11.0327345285867	10.4115109880121	10.8826430493618	11.0828143376723	10.632995197143
gene_1859	7.63662462054365	7.4178525148859	7.94836723158468	8.4093909361377	8.74146698640115	8.07146236255663	8.44294349584873	8.18487534290828	8.46352437327118	8.37068740680722	8.5077946401987	8.01122725542325
gene_1860	8.13442632022093	7.88874324889826	8.62205181945638	9.59245703726808	9.39016895620018	9.37937836707126	9.1873520732005	8.92481250360578	9.03342300153745	9.12670447284319	9.2167458581953	8.76155123244448
gene_1861	8.1395513523988	8.06069593168755	8.5352753766208	8.62935662007961	8.8856963733394	8.37503943134692	8.63662462054365	8.49585502688717	8.87958324961278	8.88264304936184	9.00562454919388	8.4178525148859
gene_1862	11.209453365629	11.4893462407191	11.8695938432408	12.5176693881338	12.3810021095509	11.667111542075	12.3823538336645	12.5615266241365	12.2685420003001	12.2582715762829	12.6559778624869	11.6193029554157
gene_1863	10.7406240444894	10.9322147519684	11.3608470841797	12.6664459388148	12.3925857562755	11.7287708495427	12.3224915375975	12.6467836918378	12.141787841671	12.1395513523988	12.3445733225962	11.3111806600534
gene_1864	12.5242968376626	12.6699922796164	12.1870427143399	11.0821490413539	11.0077281146323	9.9233274854192	11.468624042918	11.7809497987497	10.8145824659063	13.5242968376626	13.6701029624229	12.3074854485895
gene_1865	8.96289600533726	9.04165915163722	10.0539258815311	9.4757334309664	9.56033283421244	9.06339508128851	9.13699111208023	9.15987133677839	9.74146698640115	9.82177398197057	9.97010589061218	9.3987436919382
gene_1866	11.3949985145017	11.7168194613299	11.2963426846929	14.310825762253	13.7504976420991	13.2872795061029	13.5990992377115	13.9068905956085	12.7454642482768	13.2088439907346	13.2235492532335	12.1617617433047
gene_1867	9.03066713624694	9.80413102118332	10.1984450414524	11.4083297407674	10.6608872703026	10.0901124196643	11.3014961949825	11.4726908392428	11.6188443017667	11.3831642606351	11.410451351504	10.91288933623
gene_1868	8.88264304936184	9.73470962022584	10.4231159101471	11.0464419480073	10.5206186805563	9.94251450533924	11.2215871212648	11.3236177632916	11.7944158663501	11.1535520317081	11.4262647547021	10.9469062744564
gene_1869	10.7245138531199	11.0768155970508	11.7952279660287	12.6270778405174	12.3089078040639	11.4848228942621	12.2324209271761	12.532599438673	12.4810425749338	12.1655351413779	12.4152135987653	11.2644426002266
gene_1870	10.5698556083309	10.677719641641	12.2868465027359	11.0694497674278	10.9068905956085	10.7108064336994	11.2106713437856	11.4878400338231	11.958552715431	11.5593770905267	11.891403996665	11.4109812670438
gene_1871	8.9915218460757	8.7515440590891	9.04165915163722	12.0791514054219	11.4429434958487	11.0443941193585	11.1947568544222	10.9858419370033	10.2336196767597	10.6183855022586	10.2384047393251	9.81538329581354
[truncated: 9,681 more rows]
